# Supplementary material for: Limosilactobacillus reuteri DS0384 promotes intestinal epithelial maturation via the postbiotic effect in human intestinal organoids and infant mice
Source: Gut Microbes. 2022 Sep 21;14(1):2121580. doi: 10.1080/19490976.2022.2121580 (PMC9519030; doi:10.1080/19490976.2022.2121580)
Supplement: Supplemental Material [file KGMI_A_2121580_SM9890.zip]

Archive with 13 entries (13 files):
- Figure S1.tif
- Figure S2.tif
- Figure S3.tif
- Figure S4.tif
- Figure S5.tif
- Figure S6.tif
- Figure S7.tif
- Supplementary Table S1 Putative metabolites.xlsx
- Supplementary Table S2 Viability of L reuteri DS0384 in the gastrointestinal tract.docx
- Supplementary Table S3 List of intestinal specific genes derived from RNA seq analysis.xlsx
- Supplementary Table S4 The Lactic acid bacterial strains used in this study.docx
- Supplementary Table S5 Antibodies utilized in this study.docx
- Supplementary Table S6 Primers and a Probe utilized in this study.docx
