# Supplementary material for: Limosilactobacillus reuteri DS0384 promotes intestinal epithelial maturation via the postbiotic effect in human intestinal organoids and infant mice
Source: Gut Microbes. 2022 Sep 21;14(1):2121580. doi: 10.1080/19490976.2022.2121580 (PMC9519030; doi:10.1080/19490976.2022.2121580)
Supplement: Supplemental Material [file KGMI_A_2121580_SM9890.zip › Supplementary Table S1 Putative metabolites.xlsx]

## Sheet: Sheet1
Supplementary Table S1. Putative metabolites detected in CE-TOFMS measurement
ID consists of analysis mode and number. 'C' and 'A' showed cation and anion modes, respectively.
N.D. (Not Detected): The target peak or metabolite was below detection limits.
N.A. (Not Available): The calculation was impossible because of insufficience of the data.
† Putative metabolites which were assigned on the basis of m/z and MT in HMT standard compound library.
¶ The ratio is of computed by using averaged detection values. The latter was used as denominator.
Ala, Glu, Ile, Lactic acid, Leu, Lys, Phe, Val: Peak intensity is saturated. Relative area was computed by using 13C isotope ion peak.
The data are sorted by Compound name in ascending order.
ID	HMT DB †				m/z	MT/RT	Relative Area			Comparative Analysis
	Compound name	Pathway Label	PubChem CID	HMDB ID			KCTC3595T	DS0195	DS0384	Ratio ¶
										KCTC3595T vs DS0195	KCTC3595T vs DS0384	DS0195 vs DS0384
C_0184	1-Methyladenosine	1-Methyladenosine	27476	HMDB0003331	282.118	7.89993	8.11107e-05	9.96168e-05	0.000127825	0.814228	0.634545	0.77932
C_0052	1-Methylhistamine	1-Methylhistamine	3614	HMDB0000898	126.102	3.97356	3.59995e-05	3.86861e-05	2.74147e-05	0.930555	1.31315	1.41114
C_0115	1-Methylhistidine 3-Methylhistidine	1-Methylhistidine 3-Methylhistidine	92105 64969	HMDB0000001 HMDB0000479	170.093	5.97811	0.000161048	0.000169123	0.000152047	0.952253	1.0592	1.11231
A_0057	10-Hydroxydecanoic acid	10-Hydroxydecanoic acid	74300		187.135	7.0248	4.7359e-05	3.15793e-05	N.D.	1.49968	1<	1<
A_0093	2'-CMP	2'-CMP	101544	HMDB0011692	322.044	8.70651	0.00013253	0.000136531	0.000150482	0.970696	0.8807	0.907287
C_0030	2,5-Dimethylpyrazine	2,5-Dimethylpyrazine	31252		109.076	8.33805	0.000307897	0.000254684	0.000234071	1.20894	1.3154	1.08806
C_0136	2,6-Diaminopimelic acid	2,6-Diaminopimelic acid	439283	HMDB0001370	191.102	7.02918	N.D.	1.89562e-05	2.65339e-05	<1	<1	0.714414
C_0026	2-Aminoisobutyric acid 2-Aminobutyric acid	2-Aminoisobutyric acid 2-Aminobutyric acid	6119 6657	HMDB0001906 HMDB0000452	104.071	7.59554	0.00169913	0.00174913	0.00161796	0.971417	1.05017	1.08107
A_0025	2-Hydroxy-4-methylvaleric acid	2-Hydroxy-4-methylvaleric acid	439960	HMDB0000624	131.072	7.97314	0.0260198	0.0222054	0.00685856	1.17178	3.79377	3.23762
A_0010	2-Hydroxybutyric acid	2-HBA	440864	HMDB0000008	103.04	8.82561	0.000924316	0.000860272	0.000770212	1.07445	1.20008	1.11693
A_0035	2-Hydroxyglutaric acid	2-Hydroxyglutaric acid	43	HMDB0000606,HMDB0000694	147.03	14.602	0.000810504	0.00101418	0.000643842	0.799174	1.25886	1.5752
A_0008	2-Hydroxypyridine	2-Hydroxypyridine	8871		94.0282	4.98673	N.D.	5.85802e-05	9.54401e-05	<1	<1	0.61379
A_0019	2-Hydroxyvaleric acid	2-Hydroxyvaleric acid	98009	HMDB0001863	117.055	8.35657	0.000363672	0.000331289	0.000771727	1.09775	0.471244	0.429283
C_0043	2-Methylserine	2-Methylserine	439656		120.065	8.16724	0.000658501	0.000644704	0.000613252	1.0214	1.07378	1.05129
C_0047	2-Phenylethylamine	Phenylethylamine	1001	HMDB0012275	122.097	6.14126	0.0017936	0.0018156	0.00166712	0.987883	1.07587	1.08906
A_0100	3'-AMP	3'-AMP	41211	HMDB0003540	346.055	8.7586	0.00021054	0.000120917	0.000259557	1.74119	0.811153	0.46586
C_0036	3-Amino-2-piperidone	3-Amino-2-piperidone	5200225	HMDB0000323	115.087	6.04856	0.00271517	0.00255	0.00240528	1.06477	1.12884	1.06016
C_0053	3-Hydroxy-2-methyl-4-pyrone	3-Hydroxy-2-methyl-4-pyrone	8369	HMDB0030776	127.04	16.7087	0.00276766	0.00327246	0.00228324	0.845743	1.21217	1.43325
A_0038	3-Hydroxy-3-methylglutaric acid	3-Hydroxy-3-methylglutaric acid	1662		161.045	13.5749	0.000348848	0.000290788	0.000273948	1.19967	1.27341	1.06147
A_0011	3-Hydroxybutyric acid	3-HBA	441	HMDB0000011,HMDB0000357,HMDB0000442	103.04	8.59101	0.000554112	N.D.	N.D.	1<	1<	N.A.
A_0006	3-Hydroxypropionic acid	b-Lactate	68152	HMDB0000700	89.0243	9.41744	0.00404322	0.00337581	0.00229296	1.1977	1.76332	1.47225
C_0112	3-Methoxytyramine	3-Methoxytyramine	1669	HMDB0000022	168.103	6.98323	2.92357e-05	1.88272e-05	2.46622e-05	1.55284	1.18544	0.763404
C_0110	3-Methylguanine	3-Methylguanine	76292	HMDB0001566	166.073	6.72354	3.46579e-05	3.70097e-05	5.68662e-05	0.936455	0.609464	0.650821
A_0055	3-Phosphoglyceric acid	3-PG	439183	HMDB0000807	184.987	16.3602	0.000166698	N.D.	N.D.	1<	1<	N.A.
A_0024	3-Ureidopropionic acid	3-Ureidopropionic acid	111	HMDB0000026	131.044	8.25234	5.95442e-05	7.13763e-05	8.33207e-05	0.834229	0.714638	0.856645
C_0100	4-(β-Acetylaminoethyl)imidazole	4-(b-Acetylaminoethyl)imidazole	69602		154.098	6.6748	0.000195147	0.000189175	N.D.	1.03157	1<	1<
A_0032	4-Acetamidobutanoic acid	4-Acetamidobutanoic acid	18189	HMDB0003681	144.067	7.90698	3.45457e-05	N.D.	3.74943e-05	1<	0.921357	<1
C_0098	4-Aminosalicylic acid	4-Aminosalicylic acid	4649		154.051	10.4944	2.33662e-05	N.D.	N.D.	1<	1<	N.A.
C_0084	4-Guanidinobutyric acid	4-GBA	500	HMDB0003464	146.093	6.57517	0.000514055	0.000545603	0.000517246	0.942178	0.993832	1.05482
C_0082	4-Methyl-5-thiazoleethanol	4-Methyl-5-thiazoleethanol	1136		144.047	6.38601	6.46203e-05	4.54562e-05	0.000103713	1.42159	0.623066	0.438286
C_0057	4-Oxopyrrolidine-2-carboxylic acid	4-Oxopyrrolidine-2-carboxylic acid	107541		130.051	8.60546	0.00149549	0.00159961	0.00149702	0.934911	0.998979	1.06853
A_0052	4-Pyridoxic acid	4-Pyridoxic acid	6723	HMDB0000017	182.045	7.75724	0.000106275	2.70009e-05	9.21578e-05	3.93598	1.15319	0.292986
C_0064	5-Amino-4-oxovaleric acid	5-ALA	137	HMDB0001149	132.066	6.36004	0.000185588	0.000210001	0.000188325	0.883746	0.985467	1.1151
C_0108	5-Hydroxylysine	5-Hydroxylysine	3032849	HMDB0000450	163.108	5.70376	0.000691426	0.000660952	0.000728967	1.04611	0.948501	0.906698
C_0152	5-Hydroxytryptophan	Pretonine	439280	HMDB0000472	221.093	8.90785	4.89124e-05	5.20973e-05	N.D.	0.938867	1<	1<
C_0051	5-Methylcytosine	5-Methylcytosine	65040	HMDB0002894	126.066	6.19316	0.000170886	0.000169123	0.000184471	1.01043	0.926356	0.916798
A_0021	5-Oxo-2-tetrahydrofurancarboxylic acid	5-Oxo-2-tetrahydrofurancarboxylic acid	251524		129.019	9.18668	0.000246719	0.00028797	0.000235192	0.856751	1.04901	1.22441
A_0020	5-Oxoproline	Oxoproline	7405	HMDB0000267	128.035	8.55016	0.036005	0.0337695	0.0361314	1.0662	0.996502	0.934631
C_0067	6-Aminohexanoic acid	6-Aminohexanoic acid	564	HMDB0001901	132.102	6.62068	N.D.	N.D.	6.9913e-05	N.A.	<1	<1
A_0085	6-Phosphogluconic acid	6-PG	91493	HMDB0001316	275.015	12.9125	5.69061e-05	N.D.	N.D.	1<	1<	N.A.
A_0088	8-Anilino-1-naphthalenesulfonic acid	8-Anilino-1-naphthalenesulfonic acid	1369		298.052	7.25095	8.60501e-05	7.6659e-05	0.000105666	1.1225	0.814361	0.725486
C_0074	Adenine	Adenine	190	HMDB0000034	136.062	6.07081	0.0282352	0.0337098	0.0174064	0.837597	1.62212	1.93663
C_0177	Adenosine	Adenosine	60961	HMDB0000050	268.103	7.73659	0.000185811	0.00024095	0.000217776	0.771161	0.853221	1.10641
C_0140	ADMA	ADMA	123831	HMDB0001539	203.15	6.08564	0.0003553	0.000463073	0.000403844	0.767265	0.879795	1.14666
C_0017	Ala	Ala	602	HMDB0000161,HMDB0001310	91.0582	7.13907	0.00597346	0.00665188	0.00533326	0.898011	1.12004	1.24725
C_0004	Aminoacetone	Aminoacetone	215	HMDB0002134	74.0601	5.1441	0.00302581	0.00328645	0.00289842	0.920691	1.04395	1.13388
C_0045	Anserine_divalent	Anserine	112072		121.069	5.43817	4.46081e-05	N.D.	3.75989e-05	1<	1.18642	<1
C_0119	Arg	Arg	6322	HMDB0000517,HMDB0003416	175.119	5.68151	0.000106881	0.000425031	0.000177205	0.251465	0.603148	2.39853
C_0068	Asn	Asn	236	HMDB0000168,HMDB0033780	133.06	8.28977	0.021053	0.0216957	0.0213979	0.970375	0.983881	1.01392
C_0073	Asp	Asp	424	HMDB0000191,HMDB0006483	134.044	9.10695	0.0706112	0.0667473	0.0829986	1.05789	0.850752	0.804198
C_0022	Azetidine 2-carboxylic acid	Azetidine 2-carboxylic acid	16486		102.055	9.05864	0.00020001	0.00017254	0.00017159	1.15921	1.16563	1.00554
C_0039	Betaine	Betaine	247	HMDB0000043	118.086	8.83573	0.0860488	0.0917239	0.0806374	0.938128	1.06711	1.13749
C_0162	Biopterin	Biopterin	2380	HMDB0000468,HMDB0000633	238.091	9.37078	3.91858e-05	3.759e-05	4.51957e-05	1.04245	0.867025	0.831716
A_0005	Butyric acid Isobutyric acid	Butyric acid Isobutyric acid	264 6590	HMDB0000039 HMDB0001873	87.0449	8.8852	0.000908739	0.000824583	0.00112066	1.10206	0.810894	0.735799
C_0023	Cadaverine	Cadaverine	273	HMDB0002322	103.123	4.018	7.22786e-05	6.38321e-05	5.39486e-05	1.13232	1.33977	1.1832
C_0146	Carboxymethyllysine	Carboxymethyllysine	123800		205.118	7.30234	0.000201296	0.000205165	0.000153093	0.981138	1.31486	1.34014
C_0107	Carnitine	Carnitine	85	HMDB0000062	162.112	6.7458	0.00197131	0.00199678	0.00196934	0.987243	1.001	1.01393
C_0156	Carnosine	Carnosine	439224	HMDB0000033	227.114	5.3924	9.52534e-05	0.000119024	9.01712e-05	0.800286	1.05636	1.31998
A_0090	cCMP 2',3'-cCMP	cCMP 2',3'-cCMP	19236 68934	HMDB0011691	304.035	6.85259	0.000654358	0.000653891	0.000686133	1.00071	0.953688	0.953008
C_0027	Choline	Choline	305	HMDB0000097	104.107	5.47023	0.0298462	0.0342811	0.0285876	0.870632	1.04403	1.19916
C_0065	cis-4-Hydroxyproline	cis-Hydroxyproline	440014	HMDB0006055	132.067	8.65001	7.96015e-05	0.000101293	6.96928e-05	0.785852	1.14218	1.45342
A_0047	cis-Aconitic acid	cis-Aconitic acid	643757	HMDB0000072	173.01	20.6036	0.00201307	0.00282723	0.000652048	0.71203	3.0873	4.33592
A_0022	Citraconic acid	Citraconic acid	643798	HMDB0000634	129.019	14.7458	0.000371711	N.D.	0.000385295	1<	0.964744	<1
A_0034	Citramalic acid	Citramalic acid	1081	HMDB0000426	147.03	14.9407	0.000619309	0.000544244	0.000470131	1.13793	1.31731	1.15764
A_0061	Citric acid	Citric acid	311	HMDB0000094	191.02	19.6576	0.263077	0.247354	N.D.	1.06356	1<	1<
C_0121	Citrulline	Citrulline	9750	HMDB0000904	176.101	8.67602	8.20052e-05	9.05255e-05	6.90322e-05	0.905879	1.18793	1.31135
A_0094	CMP	CMP	6131	HMDB0000095	322.05	8.62538	N.D.	N.D.	5.18861e-05	N.A.	<1	<1
C_0066	Creatine	Creatine	586	HMDB0000064	132.077	7.00177	0.00504351	0.00495182	0.00501111	1.01852	1.00647	0.988169
C_0035	Creatinine	Creatinine	588	HMDB0000562	114.066	5.82238	0.00761558	0.00899968	0.00809356	0.846205	0.940944	1.11196
C_0021	Cyclohexylamine	Cyclohexylamine	7965		100.112	6.09305	2.57699e-05	3.44306e-05	3.9966e-05	0.748457	0.644794	0.861498
C_0155	Cystathionine	Cystathionine	834	HMDB0000099	223.074	7.95504	4.6341e-05	4.4618e-05	N.D.	1.03862	1<	1<
C_0164	Cytidine	Cytidine	6175	HMDB0000089	244.093	7.59554	2.04594e-05	1.9472e-05	1.8882e-05	1.05071	1.08354	1.03125
C_0032	Cytosine	Cytosine	597	HMDB0000630	112.05	5.79273	0.00028576	0.000245141	0.000518677	1.1657	0.55094	0.472627
C_0103	Daminozide Ala-Ala	Daminozide Ala-Ala	15331 5460362	HMDB0003459	161.091	7.31348	0.000121415	0.000115414	0.000118687	1.052	1.02298	0.97242
A_0071	Desthiobiotin	Desthiobiotin	643	HMDB0003581	213.125	6.87864	5.7283e-05	5.83454e-05	6.99389e-05	0.981791	0.819043	0.834234
C_0029	Diethanolamine	Diethanolamine	8113	HMDB0004437	106.086	6.07927	N.D.	9.97457e-05	N.D.	<1	N.A.	1<
C_0120	Diethylaminomalonic acid	Diethylaminomalonic acid	81272		176.092	7.15389	0.000127899	0.000124247	0.000114613	1.02939	1.11592	1.08405
A_0037	Dihydroorotic acid	Dihydroorotic acid	439216	HMDB0000528	157.025	8.4329	N.D.	0.000138409	N.D.	<1	N.A.	1<
C_0015	Dimethylaminoethanol	Dimethylaminoethanol	7902	HMDB0032231	90.0909	5.51602	5.75769e-05	N.D.	4.61316e-05	1<	1.2481	<1
C_0138	DOPA	DOPA	6047	HMDB0000181,HMDB0000609	198.075	9.13665	7.21668e-05	7.34392e-05	8.2189e-05	0.982674	0.878058	0.893539
A_0092	dTMP	dTMP	9700	HMDB0001227	321.049	8.61714	0.000143459	0.000151909	0.000212847	0.944371	0.674001	0.713703
C_0169	Dyphylline	Dyphylline	3182		255.107	16.6451	0.000390405	0.000481578	0.000398724	0.810679	0.979135	1.2078
C_0081	Ectoine	Ectoine	126041		143.081	7.4174	0.000121023	0.000114189	0.00010041	1.05985	1.20529	1.13722
C_0002	Ethanolamine	Ethanolamine	700	HMDB0000149	62.06	5.09222	0.00313554	0.00340438	0.00280973	0.921031	1.11596	1.21164
A_0028	Ethanolamine phosphate	EAP	1015	HMDB0000224	140.012	7.20628	0.000173482	0.000133243	0.000143918	1.30199	1.20543	0.925832
A_0081	Fructose 6-phosphate	F6P	603	HMDB0000124	259.022	8.94993	N.D.	6.22194e-05	N.D.	<1	N.A.	1<
C_0025	GABA	GABA	119	HMDB0000112	104.071	6.11901	0.0106607	0.0114418	0.0105256	0.931735	1.01283	1.08704
C_0197	Gibberellic acid	Gibberellic acid	439551	HMDB0003559	347.151	17.0484	0.00012952	0.000131662	0.000121935	0.983733	1.06221	1.07977
C_0087	Gln	Gln	738	HMDB0000641,HMDB0003423	147.077	8.47175	0.00202358	0.00182598	0.00303202	1.10821	0.667402	0.602233
C_0181	Glu-Glu	Glu-Glu	439500		277.104	8.54604	2.27513e-05	3.93954e-05	4.46452e-05	0.577511	0.509601	0.88241
C_0091	Glu	Glu	611	HMDB0000148,HMDB0003339	149.063	8.60546	0.00937262	0.0100785	0.00923182	0.929962	1.01525	1.09171
A_0070	Glucaric acid	Glucaric acid	33037	HMDB0000663	209.029	12.8231	0.000518059	0.000602354	0.000637656	0.860057	0.812443	0.944639
A_0064	Gluconic acid	Gluconic acid	10690	HMDB0000625	195.051	7.34397	0.00207349	0.00177537	0.000515705	1.16792	4.0207	3.4426
C_0122	Gluconolactone	1,5-Gluconolactone	7027	HMDB0000150	179.055	17.2463	0.00116585	0.00116097	0.000334757	1.0042	3.48268	3.4681
C_0125	Glucosamine	Glucosamine	439213	HMDB0001514	180.087	7.2875	0.00155541	0.001482	0.00144566	1.04954	1.07592	1.02514
A_0082	Glucose 1-phosphate	G1P	65533	HMDB0001586	259.022	9.11597	0.000383394	0.000420157	9.44301e-05	0.912501	4.06008	4.4494
A_0080	Glucose 6-phosphate	G6P	5958	HMDB0001401	259.022	8.8331	0.000114817	0.000134183	0.000211584	0.855678	0.542655	0.634181
A_0063	Glucuronic acid	Glucuronic acid	94715	HMDB0000127	193.036	7.52271	0.000474595	0.000346668	0.000462177	1.36902	1.02687	0.750075
C_0191	Glutathione (GSSG)_divalent	GSSG	65359		307.084	9.51941	0.000117613	0.000132822	0.000121935	0.885494	0.964559	1.08929
C_0006	Gly	Gly	750	HMDB0000123	76.0394	6.63451	0.0627375	0.0659197	0.0670863	0.951726	0.935176	0.982611
C_0135	Gly-Asp	Gly-Asp	97363		191.067	7.78484	4.86888e-05	7.00219e-05	3.68282e-05	0.695337	1.32205	1.90131
C_0069	Gly-Gly	Gly-Gly	11163	HMDB0011733	133.061	6.63822	0.000104197	8.87846e-05	1.95977e-05	1.1736	5.31683	4.53037
A_0012	Glyceric acid	Glyceric acid	439194	HMDB0000139,HMDB0006372	105.019	9.34555	0.000562655	0.000671383	N.D.	0.838053	1<	1<
C_0018	Glycerol	Glycerol	753	HMDB0000131	93.0547	16.6713	0.0505189	0.0588463	0.0552765	0.858488	0.91393	1.06458
A_0045	Glycerol 3-phosphate	G3P	439162	HMDB0000126	171.006	10.8208	0.000256392	0.000205442	0.00018583	1.248	1.37971	1.10553
C_0170	Glycerophosphocholine	GPCho	439285	HMDB0000086	258.108	16.3651	0.0121344	0.0111622	0.0116841	1.08709	1.03854	0.955335
A_0003	Glycolic acid	Glycolic acid	757	HMDB0000115	75.0084	11.2297	0.00196257	N.D.	N.D.	1<	1<	N.A.
C_0038	Guanidoacetic acid	Guanidoacetic acid	763	HMDB0000128	118.061	6.53807	5.48937e-05	4.76484e-05	4.86088e-05	1.15206	1.1293	0.980243
C_0095	Guanine	Guanine	764	HMDB0000132	152.057	6.61597	0.00148498	0.0017913	0.00472012	0.828998	0.314607	0.379502
C_0148	Harmaline	Harmaline	5280951		215.118	7.12794	0.000126501	0.000125085	0.000110319	1.01132	1.14668	1.13385
A_0016	Hexanoic acid	Hexanoic acid	8892	HMDB0000535	115.076	8.05503	0.000193581	0.00016764	0.000193658	1.15474	0.999606	0.865653
A_0050	Hippuric acid	Hippuric acid	464	HMDB0000714	178.05	7.60084	0.000266567	0.000314032	0.000366232	0.848852	0.727863	0.857467
C_0101	His	His	773	HMDB0000177	156.077	5.8335	0.000289282	0.000198976	0.0219989	1.45386	0.0131499	0.00904481
C_0186	His-Glu	His-Glu	7010583		285.118	5.93732	1.80557e-05	3.19805e-05	2.29557e-05	0.564583	0.786545	1.39314
C_0033	Histamine	Histamine	774	HMDB0000870	112.087	3.85877	0.0190064	0.0199131	0.000295671	0.954468	64.2822	67.3488
C_0080	Histidinol	Histidinol	165271	HMDB0003431	142.098	4.29203	3.82355e-05	4.14586e-05	3.82595e-05	0.922257	0.999374	1.08362
C_0134	Homocitrulline	Homocitrulline	65072	HMDB0000679	190.119	8.75403	0.000254904	0.000245592	0.000222896	1.03791	1.1436	1.10183
C_0042	Homoserine	Homoserine	12647	HMDB0000719	120.065	7.9482	0.000937777	0.00089049	0.00083835	1.0531	1.1186	1.06219
A_0051	Homovanillic acid Hydroxyphenyllactic acid	HVA Hydroxyphenyllactic acid	1738 9378	HMDB0000118 HMDB0000755	181.051	7.45195	0.00119553	0.00136859	0.000255264	0.873548	4.6835	5.36147
C_0063	Hydroxyproline	Hydroxyproline	5810	HMDB0000725	132.066	9.41164	0.000543962	0.000497181	0.000531118	1.09409	1.02418	0.936102
C_0031	Hypotaurine	Hypotaurine	107812	HMDB0000965	110.027	13.6539	6.46762e-05	8.37554e-05	7.29957e-05	0.772203	0.886027	1.1474
C_0075	Hypoxanthine	Hypoxanthine	790	HMDB0000157	137.046	8.93977	0.000219742	0.00015094	0.00476762	1.45582	0.0460906	0.0316594
C_0071	Ile	Ile	791	HMDB0000172	133.105	8.00017	0.0143492	0.0158451	0.0133049	0.905593	1.07848	1.19092
C_0196	Ile-Pro-Pro	Ile-Pro-Pro			326.205	8.57948	0.000126054	0.000116832	0.000124577	1.07894	1.01186	0.937829
C_0054	Imidazole-4-acetic acid	Imidazole-4-acetic acid	96215	HMDB0002024	127.05	6.37489	0.000114874	0.000115607	0.000113347	0.993662	1.01347	1.01994
C_0020	Imidazole-4-methanol	Imidazole-4-methanol	1745		99.0552	5.57031	3.44343e-05	3.90085e-05	2.69192e-05	0.882739	1.27917	1.44909
C_0102	Imidazolelactic acid	Imidazolelactic acid	793		157.061	6.99065	4.48317e-05	3.27543e-05	3.07177e-05	1.36873	1.45948	1.0663
A_0067	Indole-3-lactic acid 5-Methoxyindoleacetic acid	Indolelactic acid 5-MIAA	676157 18986	HMDB0000671 HMDB0004096	204.066	7.40731	0.000217324	0.000225164	5.46634e-05	0.96518	3.97567	4.11909
C_0011	Isoamylamine	Isoamylamine	7894		88.112	5.91508	0.000593154	0.000536834	0.000455811	1.10491	1.30132	1.17776
A_0062	Isocitric acid	Isocitric acid	1198	HMDB0000193	191.02	20.9705	0.000915146	0.000817657	N.D.	1.11923	1<	1<
C_0007	Isopropanolamine	Isopropanolamine	4	HMDB0012136	76.0756	5.58275	9.1005e-05	N.D.	0.000117421	1<	0.775034	<1
A_0009	Isovaleric acid DL-2-Methylbutyric Acid Valeric acid	Isovaleric acid 2-Methylbutyric acid Valeric acid	10430 8314 7991	HMDB0000718 HMDB0002176 HMDB0000892	101.061	8.32681	0.000369073	0.000382826	0.000349316	0.964077	1.05656	1.09593
A_0046	Isovalerylalanine N-Acetylleucine	Isovalerylalanine N-Acetylleucine	129285 70912	HMDB0000747 HMDB0011756	172.097	7.22491	0.000208656	0.000204268	0.000234939	1.02148	0.888127	0.869449
C_0147	Kynurenine	Kynurenine	846	HMDB0000684	209.093	7.91107	5.90862e-05	5.35803e-05	4.94896e-05	1.10276	1.19391	1.08266
A_0007	Lactic acid	Lactic acid	612	HMDB0000190,HMDB0001311	90.0278	9.83812	0.0347316	0.0340746	0.0376304	1.01928	0.922966	0.905508
C_0072	Leu	Leu	857	HMDB0000687	133.105	8.08185	0.0296378	0.0333581	0.0310389	0.888474	0.95486	1.07472
C_0090	Lys	Lys	866	HMDB0000182,HMDB0003405	148.116	5.48135	0.0066247	0.00721154	0.00622561	0.918624	1.0641	1.15837
A_0040	m-Ethoxybenzoic acid 3-Phenyllactic acid p-Methoxyphenylacetic acid	m-Ethoxybenzoic acid 3-Phenyllactic acid p-Methoxyphenylacetic acid	12126 643327 7690	HMDB0000748,HMDB0000779 HMDB0002072	165.055	7.79445	0.0117201	0.0110246	0.00183495	1.06309	6.38718	6.00811
A_0014	Maleic acid	Maleic acid	444266	HMDB0000176	115.004	18.7508	0.000286541	0.000249582	0.000277862	1.14808	1.03123	0.898223
A_0026	Malic acid	Malic acid	525	HMDB0000156,HMDB0000744	133.014	17.4264	0.000230514	0.000198515	0.000136217	1.16119	1.69226	1.45735
C_0124	Mannosamine	Mannosamine	440049		180.087	7.08341	0.010889	0.0109177	0.0105178	0.997365	1.03529	1.03802
C_0092	Met	Met	876	HMDB0000696	150.058	8.43832	0.0233146	0.0270792	0.0299292	0.860975	0.778991	0.904777
C_0109	Methionine sulfoxide	Methionine sulfoxide	158980	HMDB0002005	166.053	9.29648	0.0282211	0.0247245	0.0243381	1.14142	1.15954	1.01587
C_0005	Methylguanidine	Methylguanidine	10111	HMDB0001522	74.0711	4.96993	0.000149868	0.00014114	0.000140321	1.06184	1.06803	1.00583
C_0116	Metronidazole	Metronidazole	4173		172.07	7.44831	4.27634e-05	3.48175e-05	N.D.	1.22822	1<	1<
C_0061	Mevalolactone	Mevalolactone	5325923	HMDB0006024	131.071	16.6789	0.000848616	0.000916732	0.000459444	0.925697	1.84705	1.99531
A_0036	Mevalonic acid	Mevalonic acid	134965	HMDB0000227	147.066	7.71998	0.000712771	0.000759547	0.000459779	0.938417	1.55025	1.65198
C_0010	Morpholine	Morpholine	8083	HMDB0031581	88.0762	5.49377	0.000134886	N.D.	0.000135752	1<	0.993622	<1
A_0069	Mucic acid	Mucic acid	3037582	HMDB0000639	209.029	12.3951	9.24567e-05	7.87721e-05	0.000107686	1.17372	0.85858	0.7315
A_0079	myo-Inositol 1-phosphate myo-Inositol 3-phosphate	Myoinositol 1-phosphate Myoinositol 3-phosphate	107737 440194	HMDB0000213 HMDB0006814	259.022	9.24622	0.000186044	0.000188654	0.000189744	0.986165	0.980501	0.994256
C_0183	N-(1-Deoxy-1-fructosyl)valine	N-(1-Deoxy-1-fructosyl)valine	131752247	HMDB0037844	280.14	10.8356	0.00706586	0.00709291	0.00731631	0.996187	0.965768	0.969465
A_0023	N-Acetylalanine	N-Acetylalanine	88064	HMDB0000766	130.051	7.99548	0.000726841	0.000568075	0.000719967	1.27948	1.00955	0.78903
A_0048	N-Acetylasparagine	N-Acetylasparagine	99715	HMDB0006028	173.057	7.56737	0.00023692	0.000298418	0.000164117	0.79392	1.44361	1.81833
A_0049	N-Acetylaspartic acid	N-Acetylaspartic acid	65065	HMDB0000812	174.041	12.8529	0.000524089	0.00123993	0.000403095	0.422677	1.30016	3.07601
C_0154	N-Acetylgalactosamine-1 N-Acetylglucosamine-1 N-Acetylmannosamine-1	N-Acetylgalactosamine GlcNAc ManNAc	35717 439174 439281	HMDB0000853 HMDB0000215 HMDB0001129	222.098	16.6751	0.00100821	0.00106084	0.000991168	0.950391	1.01719	1.07029
C_0153	N-Acetylgalactosamine-2 N-Acetylglucosamine-2 N-Acetylmannosamine-2	N-Acetylgalactosamine GlcNAc ManNAc	35717 439174 439281	HMDB0000853 HMDB0000215 HMDB0001129	222.098	16.8582	0.000155122	9.45876e-05	0.000141918	1.63999	1.09304	0.666495
A_0089	N-Acetylglucosamine 1-phosphate	GlcNAc-P	440272	HMDB0001367	300.049	8.5948	0.000523587	0.000521704	0.000561784	1.00361	0.932008	0.928657
A_0058	N-Acetylglutamic acid	N-AcGlu	70914	HMDB0001138	188.057	11.7438	0.000587276	0.00059308	0.000816164	0.990214	0.719556	0.726668
A_0056	N-Acetylglutamine	N-Acetylglutamine	25561	HMDB0006029	187.074	7.2659	0.000143082	0.000157779	0.0001472	0.906849	0.972024	1.07187
A_0017	N-Acetylglycine	N-Acetylglycine	10972	HMDB0000532	116.035	8.59108	0.00108649	0.00139465	0.000406378	0.779041	2.6736	3.43192
C_0139	N-Acetylhistidine	N-Acetylhistidine	75619		198.088	7.71432	4.39373e-05	5.04854e-05	0.000158378	0.870298	0.277421	0.318766
C_0130	N-Acetyllysine	N-Acetyllysine	92907	HMDB0000446	189.124	7.68091	0.00079512	0.000782169	0.000704029	1.01656	1.12939	1.11099
A_0060	N-Acetylmethionine	N-Acetylmethionine	448580	HMDB0011745	190.055	7.31792	0.000121978	0.000139113	0.000140509	0.876822	0.868112	0.990066
A_0087	N-Acetylmuramic acid	N-Acetylmuramic acid	5462244		292.102	6.7409	0.000101501	9.53249e-05	0.000131924	1.06479	0.76939	0.722572
A_0091	N-Acetylneuraminic acid	NeuNAc	439197	HMDB0000230	308.099	6.48402	0.000271717	0.000197693	0.000204893	1.37444	1.32614	0.964861
C_0118	N-Acetylornithine	N-AcOrn	439232	HMDB0003357	175.109	7.50647	0.000266587	0.000236566	0.000293855	1.1269	0.907206	0.805043
A_0068	N-Acetylphenylalanine	N-Acetylphenylalanine	74839	HMDB0000512	206.082	7.17648	5.77855e-05	6.2689e-05	9.67025e-05	0.92178	0.597559	0.648266
C_0062	N-Acetylputrescine	N-Acetylputrescine	122356	HMDB0002064	131.118	6.68274	0.000276034	0.000273124	0.000264238	1.01065	1.04464	1.03363
C_0088	N-Acetylserine	N-Acetylserine	65249	HMDB0002931	148.06	17.3996	0.00142774	0.00163146	0.00103664	0.875131	1.37728	1.5738
A_0074	N-Acetyltyrosine	N-Acetyltyrosine	68310	HMDB0000866	222.077	6.99036	9.18286e-05	8.04157e-05	6.3753e-05	1.14192	1.44038	1.26136
A_0059	N-Carbamylglutamic acid	N-Carbamylglutamic acid	121396		189.051	12.2333	N.D.	N.D.	7.09489e-05	N.A.	<1	<1
A_0029	N-Ethylmaleimide_+H2O	N-Ethylmaleimide	4362		142.05	8.11091	0.000114692	5.68193e-05	6.42579e-05	2.01853	1.78486	0.884237
C_0106	N-Methylglutamic acid	N-Methylglutamic acid	439377		162.076	9.97287	0.000264854	0.000207744	0.000140211	1.2749	1.88896	1.48165
C_0157	N1,N8-Diacetylspermidine	N1,N8-Diacetylspermidine	389613	HMDB0041947	230.187	7.98903	7.15519e-05	8.51095e-05	3.87549e-05	0.840704	1.84627	2.19609
C_0129	N1-Acetylspermidine	N1-Acetylspermidine	496	HMDB0001276	188.176	5.05887	0.00138101	0.00164094	0.000518897	0.841597	2.66143	3.16235
A_0084	N2-Phenylacetylglutamine	N2-Phenylacetylglutamine	92258	HMDB0006344	263.104	6.78179	9.93659e-05	9.89641e-05	0.000119679	1.00406	0.830271	0.826914
C_0133	N6,N6,N6-Trimethyllysine	Trimethyllysine	440120	HMDB0001325	189.16	5.726	0.000426963	0.000453788	0.000408138	0.940887	1.04613	1.11185
C_0131	N6-Acetyllysine	N6-Acetyllysine	92832	HMDB0000206	189.124	8.94348	0.000613893	0.000521747	0.000793485	1.17661	0.773667	0.657538
C_0094	N6-Methyladenine	N6-Methyladenine	67955	HMDB0002099	150.077	6.4676	0.000158476	0.000148103	0.000197573	1.07004	0.802115	0.749613
C_0104	N6-Methyllysine	N6-Methyllysine	164795	HMDB0002038	161.128	5.66297	0.000193358	0.000173056	0.000190086	1.11731	1.01721	0.910407
A_0077	Nalidixic acid	Nalidixic acid	4421		231.077	7.13552	5.4645e-05	4.3671e-05	2.99197e-05	1.25129	1.82639	1.45961
C_0048	Nicotinamide	Nicotinamide	936	HMDB0001406	123.056	5.9262	0.000720102	0.00124608	1.97628e-05	0.577894	36.4373	63.0518
C_0049	Nicotinic acid	Nicotinic acid	938	HMDB0001488	124.039	7.91107	0.00155066	0.00116748	0.00187895	1.32821	0.825281	0.621348
C_0161	N’-Formylkynurenine	N-Formylkynurenine	910	HMDB0001200	237.088	9.49342	3.91858e-05	4.01691e-05	3.82595e-05	0.975522	1.02421	1.04991
C_0132	Nω-Methylarginine	Nw-Methylarginine	132862		189.134	5.92991	7.58562e-05	8.01447e-05	6.12151e-05	0.94649	1.23917	1.30923
C_0143	O-Acetylcarnitine	ALCAR	439756	HMDB0000201	204.123	7.12422	0.000117278	0.000177182	0.000159314	0.661905	0.736146	1.11216
C_0105	O-Acetylhomoserine 2-Aminoadipic acid	O-Acetylhomoserine 2-Aminoadipic acid	439389 92136	HMDB0000510	162.076	8.59804	8.46884e-05	0.000117219	9.2153e-05	0.72248	0.918997	1.272
C_0089	O-Acetylserine	O-Acetylserine	99478	HMDB0003011	148.06	9.88365	0.0102306	0.00702011	0.00483077	1.45732	2.1178	1.45321
A_0039	o-Coumaric acid p-Coumaric acid	o-Coumaric acid p-Coumaric acid	637540 637542	HMDB0002641 HMDB0002035	163.04	7.83174	6.16797e-05	4.68407e-05	5.51684e-05	1.3168	1.11803	0.849049
A_0053	O-Phosphoserine	3PSer	68841	HMDB0000272	184.002	10.9659	6.19309e-05	4.91886e-05	4.33015e-05	1.25905	1.43023	1.13595
A_0072	O-Succinylhomoserine	O-Succinylhomoserine	439406		218.067	10.9138	0.000104014	0.0001235	0.000212215	0.842219	0.490133	0.581955
A_0030	Octanoic acid	Octanoic acid	379	HMDB0000482	143.107	7.53332	N.D.	8.7342e-05	N.D.	<1	N.A.	1<
C_0099	Octopamine Dopamine	Octopamine Dopamine	440266 681	HMDB0004825 HMDB0000073	154.087	6.87564	7.30053e-05	5.35803e-05	6.8812e-05	1.36254	1.06094	0.778647
C_0187	Ophthalmic acid	Ophthalmic acid	7018721	HMDB0005765	290.133	10.2964	0.000128737	0.000131275	0.000633456	0.980671	0.20323	0.207236
C_0070	Ornithine	Ornithine	389	HMDB0000214,HMDB0003374	133.097	5.43688	0.0891629	0.0996928	0.0628823	0.894376	1.41793	1.58539
C_0016	Oxalic acid	Oxalic acid	971	HMDB0002329	91.0043	4.18093	1.9565e-05	2.95949e-05	2.39466e-05	0.661093	0.817026	1.23587
A_0073	Pantothenic acid	Pantothenic acid	6613	HMDB0000210	218.102	6.91218	0.000230891	0.000247939	0.000244912	0.931241	0.942748	1.01236
C_0167	Penciclovir	Penciclovir	4725		254.122	8.16353	2.29749e-05	N.D.	1.84967e-05	1<	1.24211	<1
C_0093	Penicillamine	Penicillamine	5852		150.059	9.30392	0.00109771	0.00101267	0.00099926	1.08397	1.09852	1.01342
C_0111	Phe	Phe	994	HMDB0000159	167.089	8.68346	0.0170475	0.0183032	0.0180351	0.931393	0.945239	1.01487
C_0019	Phenol	Phenol	996	HMDB0000228	95.0469	4.33648	0.000843026	0.000966508	0.000797448	0.872239	1.05715	1.212
C_0189	Phenoxybenzamine	Phenoxybenzamine	4768		304.144	7.98902	0.000107775	0.000128825	8.59324e-05	0.836602	1.25418	1.49914
C_0128	Phosphorylcholine	Phosphorylcholine	1014	HMDB0001565	184.074	15.4809	0.00139985	0.00152391	0.00155086	0.918588	0.902627	0.982625
C_0058	Pipecolic acid	Pipecolic acid	439227	HMDB0000070,HMDB0000716,HMDB0005960	130.087	8.05215	0.00200088	0.00222574	0.00199687	0.898973	1.00201	1.11462
C_0009	Piperidine	Piperidine	8082		86.0964	5.54436	0.000223432	0.000250106	0.00022807	0.89335	0.979662	1.09662
C_0037	Pro	Pro	614	HMDB0000162,HMDB0003411	116.07	8.48289	0.0753394	0.0795065	0.0779149	0.947587	0.966944	1.02043
A_0002	Propionic acid	Propionic acid	1032	HMDB0000237	73.0292	9.87905	0.00112971	0.000908169	0.00102093	1.24394	1.10654	0.88955
C_0012	Putrescine	Putrescine	1045	HMDB0001414	89.1074	3.80695	0.000178488	0.00020091	0.000175883	0.8884	1.01481	1.14229
C_0113	Pyridoxamine	Pyridoxamine	1052	HMDB0001431	169.097	4.76987	4.00802e-05	4.7326e-05	2.51577e-05	0.846896	1.59316	1.88118
C_0114	Pyridoxine	Pyridoxine	1054	HMDB0000239	170.081	6.83111	0.000197997	0.00019169	0.000186123	1.03291	1.0638	1.02991
A_0075	Ribulose 5-phosphate	Ru5P	439184	HMDB0000618	229.01	9.87534	0.000117958	0.000119273	4.21653e-05	0.988969	2.79751	2.82871
C_0199	S-Adenosylmethionine	SAM	34755	HMDB0001185	399.143	5.68513	1.83352e-05	1.83114e-05	N.D.	1.0013	1<	1<
C_0123	S-Carboxymethylcysteine	S-Carboxymethylcysteine	193653		180.034	10.1725	N.D.	N.D.	1.78361e-05	N.A.	<1	<1
C_0198	S-Lactoylglutathione	S-Lactoylglutathione	440018	HMDB0001066	380.115	10.7612	2.88444e-05	2.42433e-05	3.23692e-05	1.18979	0.891106	0.748963
C_0182	Saccharopine	Saccharopine	160556	HMDB0000279	277.14	8.43832	0.00174911	0.0018481	0.00167681	0.946436	1.04312	1.10215
C_0141	SDMA	SDMA	169148	HMDB0003334	203.15	6.18946	6.16017e-05	6.1253e-05	5.53799e-05	1.00569	1.11235	1.10605
A_0086	Sedoheptulose 7-phosphate	S7P	165007	HMDB0001068	289.032	8.6416	4.57259e-05	N.D.	4.24178e-05	1<	1.07799	<1
C_0028	Ser	Ser	617	HMDB0000187,HMDB0003406	106.05	7.90364	0.0655132	0.0726964	0.0786023	0.901189	0.833477	0.924863
C_0160	Ser-Glu	Ser-Glu			235.093	8.18581	9.73217e-05	0.000108772	0.000112191	0.894728	0.867464	0.969529
C_0086	Spermidine	Spermidine	1102	HMDB0001257	146.165	3.66625	9.81602e-05	0.000230634	0.000548514	0.425611	0.178957	0.42047
C_0142	Spermine	Spermine	1103	HMDB0001256	203.223	3.62553	0.000160768	0.000225669	0.00022163	0.712407	0.725391	1.01823
A_0018	Succinic acid	Succinic acid	1110	HMDB0000254	117.019	17.099	0.0215335	0.0198478	0.144156	1.08493	0.149376	0.137682
A_0109	Sucrose 6'-phosphate	Sucrose 6'-phosphate	439762		421.074	7.80929	7.1855e-05	7.38416e-05	8.59718e-05	0.973097	0.835797	0.858904
A_0083	Sulfotyrosine	Sulfotyrosine	514186		260.023	7.51895	6.06747e-05	4.29666e-05	4.19128e-05	1.41214	1.44764	1.02514
A_0065	Syringic acid	Syringic acid	10742	HMDB0002085	197.045	7.54528	7.085e-05	N.D.	6.46367e-05	1<	1.09613	<1
C_0050	Taurine	Taurine	1123	HMDB0000251	126.022	16.6638	0.000519366	0.000577842	0.000528916	0.898803	0.981943	1.0925
C_0126	Theobromine	Theobromine	5429	HMDB0002825	181.071	16.6677	0.000886237	0.00102976	0.000853379	0.860625	1.0385	1.20669
C_0176	Thiamine	Thiamine	1130	HMDB0000235	265.112	5.24064	2.65525e-05	2.44367e-05	N.D.	1.08658	1<	1<
C_0041	Thr	Thr	6288	HMDB0000167	120.065	8.28607	0.102951	0.109062	0.101323	0.943969	1.01607	1.07638
C_0159	Thr-Asp	Thr-Asp	3280446		235.093	8.30463	2.6776e-05	3.54623e-05	3.03874e-05	0.755057	0.881157	1.16701
A_0027	Threonic acid	Threonic acid	5460407	HMDB0000943	135.03	8.34539	0.00181421	0.00177889	0.00202532	1.01986	0.895764	0.878323
C_0163	Thymidine	Thymidine	5789	HMDB0000273	243.098	16.7833	0.00029163	0.000275768	0.000296827	1.05752	0.982489	0.92905
C_0060	trans-Glutaconic acid	trans-Glutaconic acid	5280498	HMDB0000620	131.034	17.2726	0.000262282	0.000380671	0.000197683	0.688999	1.32678	1.92567
A_0110	Trehalose 6-phosphate	Trehalose 6-phosphate	122336	HMDB0001124	421.074	7.55621	0.00039671	0.000314971	0.000434656	1.25951	0.912697	0.724644
C_0077	Trigonelline	Trigonelline	5570	HMDB0000875	138.055	8.23779	0.000872318	0.00092434	0.000829157	0.943719	1.05205	1.1148
C_0008	Trimethylamine N-oxide	Trimethylamine N-oxide	1145	HMDB0000925	76.0757	5.1478	0.000593713	0.000439926	0.000417771	1.34958	1.42114	1.05303
C_0145	Trp	Trp	1148	HMDB0000929	205.097	8.63145	0.0251012	0.0281989	0.0262506	0.890148	0.956213	1.07422
C_0127	Tyr	Tyr	1153	HMDB0000158	182.081	8.89147	0.0636083	0.0667032	0.0605355	0.953602	1.05076	1.10189
C_0078	Tyramine	Tyramine	5610	HMDB0000306	138.091	6.56033	0.0187468	0.0199101	0.0196199	0.941575	0.955498	1.01479
C_0137	Tyrosine methyl ester	Tyrosine methyl ester	70652		196.097	7.32089	4.1869e-05	4.09428e-05	4.71225e-05	1.02262	0.888515	0.86886
C_0034	Uracil	Uracil	1174	HMDB0000300	113.035	16.6899	0.00049382	0.00025823	0.00136782	1.91233	0.361028	0.18879
C_0001	Urea	Urea	1176	HMDB0000294	61.0396	16.0517	0.00338071	0.00367486	0.00393946	0.919958	0.858167	0.932833
A_0042	Uric acid	Uric acid	1175	HMDB0000289	167.019	7.98427	9.7984e-05	7.57199e-05	9.21578e-05	1.29403	1.06322	0.821633
C_0040	Val	Val	1182	HMDB0000883	119.089	7.85538	0.0114345	0.0126235	0.011228	0.905812	1.01839	1.12428
C_0195	Val-Pro-Pro	Val-Pro-Pro			312.189	8.44946	9.46944e-05	9.15571e-05	8.62077e-05	1.03427	1.09845	1.06205
A_0031	XA0004	XA0004			144.029	8.38632	9.86121e-05	6.25716e-05	5.2896e-05	1.57599	1.86426	1.18292
A_0078	XA0033	XA0033			242.08	6.85259	0.000366812	0.000348077	0.000382518	1.05383	0.958941	0.909962
C_0097	Xanthine	Xanthine	1188	HMDB0000292	153.041	14.949	N.D.	N.D.	0.000999976	N.A.	<1	<1
C_0003	XC0001	XC0001			72.0806	5.10334	8.62536e-05	0.000104646	6.90872e-05	0.824242	1.24847	1.51469
C_0056	XC0016	XC0016			129.066	6.92758	0.000697798	0.000701508	0.000757537	0.994712	0.921141	0.926038
C_0059	XC0017	XC0017			130.098	6.20429	0.00360951	0.00374424	0.00318544	0.964018	1.13313	1.17542
C_0083	XC0029 Stachydrine	XC0029 Stachydrine	0 115244	HMDB0004827	144.102	8.9732	5.78564e-05	8.13053e-05	6.96928e-05	0.711594	0.830164	1.16662
C_0117	XC0040	XC0040			174.088	9.42283	6.60178e-05	5.91253e-05	5.78571e-05	1.11657	1.14105	1.02192
C_0151	XC0065	XC0065			221.092	10.1885	0.000332325	0.000311101	0.000292423	1.06822	1.13645	1.06387
C_0168	XC0089	XC0089			255.098	7.50027	N.D.	N.D.	5.2132e-05	N.A.	<1	<1
C_0193	XC0126	XC0126			310.115	11.576	0.00282076	0.00300037	0.00306021	0.94014	0.921756	0.980446
C_0014	β-Ala	b-Ala	239	HMDB0000056	90.0551	5.85946	0.000578955	0.000567912	0.000525393	1.01945	1.10195	1.08093
C_0149	β-Ala-Lys	b-Ala-Lys	440638		218.151	5.448	4.65646e-05	4.868e-05	5.46092e-05	0.956545	0.852688	0.891426
C_0085	γ-Butyrobetaine	Actinine	134	HMDB0001161	146.118	6.42681	0.000207724	0.000224444	0.000207647	0.925505	1.00037	1.08089
C_0150	γ-Glu-Ala	g-Glu-Ala	440103	HMDB0006248	219.098	9.61603	0.000658389	0.000699445	0.000687679	0.941302	0.957407	1.01711
C_0096	γ-Glu-Arg_divalent	g-Glu-Arg	20719180		152.586	6.89046	5.73533e-05	6.74428e-05	7.83356e-05	0.850399	0.732149	0.860947
C_0173	γ-Glu-Asn	g-Glu-Asn	131801686	HMDB0029144	262.104	10.1513	0.000425398	0.000450887	0.000424873	0.94347	1.00124	1.06123
C_0175	γ-Glu-Asp	g-Glu-Asp	161197	HMDB0030419	263.089	10.1216	0.000608974	0.000595766	0.000592664	1.02217	1.02752	1.00523
C_0179	γ-Glu-Gln	g-Glu-Gln	150914	HMDB0011738	276.12	10.129	0.000121023	0.000139141	0.000265779	0.869788	0.455352	0.523521
C_0180	γ-Glu-Glu	g-Glu-Glu	92865	HMDB0011737	277.103	10.1996	5.76328e-05	6.30584e-05	5.63708e-05	0.913959	1.02239	1.11864
C_0144	γ-Glu-Gly	g-Glu-Gly	165527	HMDB0011667	205.082	9.48965	0.000148079	0.000166157	0.000141808	0.891199	1.04422	1.17171
C_0171	γ-Glu-Ile-1 γ-Glu-Leu-1	g-Glu-Ile g-Glu-Leu	22885096 151023	HMDB0011170 HMDB0011171	261.143	10.051	0.000112415	0.000123086	0.000168507	0.9133	0.667123	0.730453
C_0172	γ-Glu-Ile-2 γ-Glu-Leu-2	g-Glu-Ile g-Glu-Leu	22885096 151023	HMDB0011170 HMDB0011171	261.145	9.64407	4.22603e-05	3.88796e-05	N.D.	1.08696	1<	1<
C_0079	γ-Glu-Lys_divalent	g-Glu-Lys	65254		138.582	6.79402	5.28813e-05	4.30061e-05	5.2187e-05	1.22962	1.0133	0.824076
C_0174	γ-Glu-Ornitine	g-Glu-Ornitine	189156	HMDB0002248	262.14	6.7458	0.000222426	0.000222897	0.000226089	0.997888	0.983799	0.985881
C_0188	γ-Glu-Phe	g-Glu-Phe	111299	HMDB0000594	295.13	10.1365	0.000246015	0.000249139	0.000241998	0.987464	1.0166	1.02951
C_0158	γ-Glu-Ser	g-Glu-Ser	22844748	HMDB0029158	235.093	9.80561	0.000491807	0.000509174	0.000501447	0.965893	0.980777	1.01541
C_0166	γ-Glu-Thr	g-Glu-Thr	53861142	HMDB0029159	249.107	9.91342	0.000104197	0.000113544	0.000115274	0.917685	0.903912	0.984991
C_0194	γ-Glu-Tyr	g-Glu-Tyr	94340	HMDB0011741	311.123	10.3001	0.000150259	0.000170283	0.000158818	0.882405	0.946107	1.07219
C_0190	γ-Glu-Val-Gly	g-Glu-Val-Gly			304.15	10.4748	0.000343449	0.000381961	0.000341307	0.899173	1.00627	1.11911
