# Supplementary material for: Limosilactobacillus reuteri DS0384 promotes intestinal epithelial maturation via the postbiotic effect in human intestinal organoids and infant mice
Source: Gut Microbes. 2022 Sep 21;14(1):2121580. doi: 10.1080/19490976.2022.2121580 (PMC9519030; doi:10.1080/19490976.2022.2121580)
Supplement: Supplemental Material [file KGMI_A_2121580_SM9890.zip › Supplementary Table S3 List of intestinal specific genes derived from RNA seq analysis.xlsx]

## Sheet: Table S3
GeneID	Gene Name	KCTC3594T #3	KCTC3594T #2	KCTC3594T #1	Control #1	Control #2	DS0384 #1	DS0384 #2	DS0384 #3	DS0384 #4
ENSMUSG00000031957	Ctrb1	0.107752	0.099466	0	0.132292	0.344335	37.0503	42.2022	32.0023	51.4085
ENSMUSG00000049350	Zg16	0.650748	0.212968	0.645434	0.321083	0.689816	56.635	109.896	57.3576	71.7621
ENSMUSG00000069515	Lyz1	1.11989	0.247119	0.098485	0.120837	0.218148	39.1646	22.7508	26.3373	1.93638
ENSMUSG00000021944	Gata4	0.491519	0.345787	0.3386	0.437459	0.076508	25.188	22.6171	26.0693	29.0278
ENSMUSG00000067231	Cyp2c65	0.516791	0.336269	0.380132	0.412801	0.156808	25.024	27.035	32.459	32.3576
ENSMUSG00000021620	Acot12	0.03167	0.1227	0.18142	0.04443	0.127246	10.6511	6.81928	8.84347	11.101
ENSMUSG00000027820	Mme	0.047059	0.025479	0	0.040563	0.048329	3.11862	1.58343	5.83107	2.46718
ENSMUSG00000074336	Apoc4	0.198697	0	0.071933	0.025783	0.009705	0.921989	0.920714	2.10799	0.486367
ENSMUSG00000014351	Gip	0.933999	0	0	0.43294	0.199151	43.2757	19.5848	26.4527	19.714
ENSMUSG00000045991	Onecut2	0.056311	0.041179	0.045312	0.020375	0.029314	1.39984	0.583653	1.51898	1.08697
ENSMUSG00000029602	Rasal1	0.452599	0.051256	0.129057	0.042563	0.008471	2.70252	1.02343	1.37724	2.62751
ENSMUSG00000024184	Pdia2	0.044495	0	0.029725	0.021279	0.008958	1.7296	0.317675	1.44419	0.776767
ENSMUSG00000064213	Defa24	111.079	21.3136	21.0198	8.16537	7.04085	657.737	453.305	407.771	134.155
ENSMUSG00000029630	Cyp3a25	0.103009	0.035834	0.029847	0	0.160902	3.47146	3.73334	1.93269	3.09606
ENSMUSG00000018500	Adora2b	0.206573	0.353202	0.492052	0.713556	0.212071	19.9616	13.4448	15.5176	14.6102
ENSMUSG00000025002	Cyp2c55	0.134057	0.260889	0.113229	0.204753	0.120951	5.27574	2.32257	7.48342	2.96306
ENSMUSG00000056293	Gsdmc2	0.236288	0.118319	0.011564	0.181158	0.041112	4.98215	3.31941	4.39117	1.67658
ENSMUSG00000036216	Leap2	12.137	9.14043	9.04755	10.7528	5.99512	309.517	229.307	299.782	247.426
ENSMUSG00000028755	Cda	0.563965	0.765856	1.09458	1.21032	0.659009	28.419	24.9172	35.2062	23.4502
ENSMUSG00000057346	Apol9a	3.64617	1.47508	2.58639	1.39715	0.474324	21.3862	27.1147	27.1014	33.431
ENSMUSG00000064057	Scgb3a1	0.610927	0.538561	1.04018	0.314559	0.145842	6.8942	3.25481	6.25307	4.97156
ENSMUSG00000055827	Gsdmc3	0.248932	0	0.036295	0.043432	0.126488	1.75784	0.977402	1.99292	0.713754
ENSMUSG00000055748	Gsdmc4	0.305749	0.089184	0	0.243093	0.184875	5.02303	2.70675	5.39328	1.72819
ENSMUSG00000024887	Asah2	3.52838	4.23573	2.85996	3.59999	2.80255	53.2726	41.6776	55.052	55.9294
ENSMUSG00000039364	Sectm1b	2.53641	2.43751	2.88788	4.19231	2.28859	72.6998	52.5246	75.5984	45.9919
ENSMUSG00000064225	Paqr9	0.385071	0.3417	0.323016	0.50303	0.463368	9.23808	4.93883	10.7898	6.15811
ENSMUSG00000020469	Myl7	1.11214	0.512424	0.449996	0.231872	0.389021	4.86547	6.59576	4.31451	4.84771
ENSMUSG00000041660	Bbox1	0.194977	0.1387	0.209555	0.075469	0.148642	2.3872	1.54509	3.64816	1.83686
ENSMUSG00000027978	Prss12	0.603928	0.703551	0.527389	0.622099	1.00837	13.5847	9.39207	9.73126	12.7359
ENSMUSG00000068323	Slc4a5	0.074514	0.129806	0.319154	0.08153	0.024026	0.818309	0.458608	1.09832	0.931062
ENSMUSG00000068246	Apol9b	0.648054	0.253456	0.295138	0.301009	0.179058	3.29819	2.3	5.05091	2.01369
ENSMUSG00000026354	Lct	4.92125	4.52723	4.71153	7.04061	8.41089	112.711	77.961	108.251	124.926
ENSMUSG00000004038	Gstm3	1.13357	0.502926	1.22297	1.2993	1.02211	11.1496	14.57	19.2774	16.5961
ENSMUSG00000032098	Treh	0.184293	0.070417	0.31478	0.192963	0.13599	0.766586	1.28773	2.37902	1.91262
ENSMUSG00000002475	Abhd3	2.70079	4.3942	4.55781	3.7944	2.94964	45.9287	44.1854	40.5799	45.5206
ENSMUSG00000010601	Apol7a	6.84316	6.54572	10.225	2.50798	2.2885	24.8341	22.5911	19.4608	22.5759
ENSMUSG00000026586	Prrx1	0.214331	0.29003	0.246869	0.191437	0.164485	2.774	1.12721	0.275415	1.76511
ENSMUSG00000018238	Gdf9	0.380548	0.352919	0.543253	0.495685	0.652492	5.25356	2.73485	6.08647	3.73917
ENSMUSG00000056529	Ptafr	0.242128	0.311393	0.595868	0.355987	0.179579	2.28492	0.843676	3.01222	1.72302
ENSMUSG00000036500	Akp3	0.02279	0	0.031547	0.042552	0.052174	0.1997	0.354801	0.336644	0.456437
ENSMUSG00000056148	Rdh9	1.93375	1.45275	2.93203	1.55994	1.13061	11.1845	7.16073	7.81609	7.70415
ENSMUSG00000094651	Gal3st2	1.62509	2.09211	2.40054	2.29649	2.94012	19.9757	11.4269	24.3857	16.2287
ENSMUSG00000018623	Mmp7	10.0501	3.79959	4.77031	1.06402	2.28792	19.8657	12.0761	10.2027	5.28402
ENSMUSG00000031163	Glod5	3.42565	2.62416	3.23978	2.30809	1.89753	21.0902	15.9987	20.8804	13.9885
ENSMUSG00000116158	Kiss1	2.271	0.711452	1.01378	0.000755	0.367825	1.48612	1.35886	1.02225	0.001602
ENSMUSG00000027690	Slc2a2	1.56523	0.592352	0.578963	2.32	1.77075	16.8795	11.4716	17.6456	10.648
ENSMUSG00000057666	Gapdh	159.575	13.5144	14.7499	12.1991	10.9849	16.2111	209.226	19.7813	3.62464
ENSMUSG00000022227	Mcpt1	0.179199	0	0	0.046435	0.211929	0.939791	1.01148	1.29812	1.07143
ENSMUSG00000026531	Mptx1	5.37749	1.87803	1.23572	1.22365	1.66953	13.1965	14.0112	7.07472	6.22285
ENSMUSG00000098207	Arl14	0.286841	0.089429	0	0.039238	0.035708	0.615023	0.649122	0.228317	0.64047
ENSMUSG00000021539	Lect2	5.3953	2.23975	2.42409	4.51479	3.38889	36.5694	36.7665	31.8385	42.2105
ENSMUSG00000027359	Slc27a2	2.72854	2.72324	2.49953	2.62745	2.24288	15.2384	8.6864	22.0188	13.9036
ENSMUSG00000037348	Paqr7	3.19377	4.26503	9.476	3.64138	2.83257	32.5693	19.01	7.42467	19.7305
ENSMUSG00000029762	Akr1b8	1.88769	1.39638	6.31666	1.42884	2.3098	8.49456	11.5086	8.26497	13.9184
ENSMUSG00000024885	Aldh3b1	0.945865	1.37393	1.74866	1.88081	1.80806	12.7429	10.8614	13.4502	11.1241
ENSMUSG00000037709	Fam13a	1.05854	0.865446	0.992548	0.922329	0.829552	5.14833	2.86869	8.48633	3.60004
ENSMUSG00000037145	2210407C18Rik	3.19565	1.03824	1.17277	2.48935	0.558254	7.87835	8.41352	10.6637	6.34353
ENSMUSG00000019122	Ccl9	1.81463	0.911674	0.8467	0.296286	0.647793	4.44689	3.79054	3.95032	0.691718
ENSMUSG00000060615	Ang4	3.92204	0.614835	0.467548	0.594723	0.424886	4.28142	5.00374	3.20846	1.51778
ENSMUSG00000036892	Prodh2	0.142891	0.05922	0.309083	0.099871	0.070658	0.610036	0.568384	1.03529	1.02858
ENSMUSG00000037583	Nr0b2	0.233253	0	0.1097	0.516726	0.10725	1.85543	0.411156	3.41586	0.472778
ENSMUSG00000020600	Slc7a15	2.20979	2.4098	3.18345	2.56051	1.986	12.7741	10.8361	12.5058	5.9104
ENSMUSG00000023829	Slc22a1	0.171294	0.218229	0.136335	0.43135	0.203459	1.04436	1.24147	1.84374	0.738166
ENSMUSG00000026980	Ly75	0.378089	0.26566	0.344138	0.506599	0.407491	2.4346	1.64552	2.623	1.82348
ENSMUSG00000009588	St6galnac1	0	0	0.052918	0	0.076687	0.162343	0.153232	0.360306	0.077217
ENSMUSG00000027048	Abcb11	0.052427	0.028978	0.00821	0.098037	0.056159	0.421323	0.226047	0.151599	0.280295
ENSMUSG00000035780	Ugt2a3	0.605724	0.589772	1.07719	1.28458	0.869478	5.1991	3.87404	5.23057	4.13771
ENSMUSG00000054598	9130230L23Rik	1.36706	0.433359	1.32796	0.666509	0.634837	2.7222	2.24363	1.51698	3.22026
ENSMUSG00000024225	Clps	5.82029	1.8878	1.08879	3.71165	1.60555	16.1328	16.9477	13.4793	10.2316
ENSMUSG00000045658	Pid1	2.2296	2.62616	3.02998	2.53166	2.5787	11.0857	10.0458	11.0121	8.8342
ENSMUSG00000020226	Slc5a4b	0.195101	0.081302	0.424091	0.39663	0.121317	0.721803	1.38224	1.61174	1.81587
ENSMUSG00000020651	Slc26a4	0.241531	0.4482	0.15852	0.221637	0.175151	1.24316	0.46397	0.617622	0.469981
ENSMUSG00000054702	Ap1s3	1.27502	0.941714	1.04058	1.92854	1.57545	7.14633	3.11797	8.44309	5.10462
ENSMUSG00000035896	Rnase1	2.11379	1.16965	1.43793	1.01093	1.82924	7.23872	4.569	6.49366	1.33477
ENSMUSG00000082932	Cyp2j8	0.121126	0.075743	0	0.103785	0.052089	0.286148	0.152395	0.172477	0.390578
ENSMUSG00000024818	Slc25a45	0.978855	0.813805	0.512754	0.8518	0.594803	2.38616	1.28205	2.71304	1.44141
ENSMUSG00000042379	Esm1	1.18607	0.66863	0.965785	0.894458	0.642422	2.55082	2.28379	4.13019	2.28909
ENSMUSG00000013083	2200002J24Rik	0	0.310613	0	0.231958	0.104669	1.17735	1.35713	1.23868	0.83888
ENSMUSG00000049939	Lrrc4	2.24893	3.3631	1.07225	1.74832	1.48743	5.86799	2.43781	4.00356	5.61516
ENSMUSG00000089669	Tnfsf13	0.351354	0.262858	0.6056	0.222035	0.197857	2.63417	0.103204	0.208863	0.251739
ENSMUSG00000023206	Il15ra	1.08732	0.635315	0.728752	0.904786	0.404704	1.58423	0.861844	2.55811	1.60946
ENSMUSG00000058952	Cfi	5.05889	8.1376	6.39996	6.26814	4.6465	22.7055	12.4927	15.9772	22.7501
ENSMUSG00000051727	Kctd14	0.468046	0.409894	0.518252	0.585265	0.440491	1.84496	1.2842	1.5924	1.30664
ENSMUSG00000006711	D130043K22Rik	0.367745	0.354321	0.766677	0.712252	0.30876	1.23809	1.03093	0.76366	1.89287
ENSMUSG00000022226	Mcpt2	0.287077	0.035226	0.077379	0.302036	0.525235	0.943842	0.916104	1.23273	1.19312
ENSMUSG00000072620	Slfn2	3.0356	5.4128	3.91671	3.93038	2.58887	12.737	13.4934	8.29412	6.7098
ENSMUSG00000009378	Slc16a12	0.741274	1.13441	0.828471	1.08462	0.862251	2.23846	2.14885	3.12313	1.76077
ENSMUSG00000030562	Nox4	2.98309	1.52835	0.399319	1.97355	1.02025	4.55459	5.49123	3.81248	6.47418
ENSMUSG00000043897	Vmn2r2	0.021704	0.010611	0.043841	0.035588	0.028973	0.098083	0.064547	0.021044	0.103636
ENSMUSG00000032292	Nr2e3	2.86036	0.580175	0.716944	1.78621	1.39475	3.68043	3.24583	6.10987	5.81549
ENSMUSG00000039410	Prdm16	0.602756	0.508499	0.41667	0.547581	0.507554	1.61547	0.883259	1.78238	1.44359
ENSMUSG00000063683	Glyat	0.023233	0.077771	0.124265	0.166767	0.124486	0.259547	0.231957	0.492902	0.446425
ENSMUSG00000022181	C6	0.22213	0.461544	0.329757	0.250632	0.366304	0.860617	0.880124	0.958263	0.723958
ENSMUSG00000065987	Cd209b	0.075027	0.06352	0.080529	0	0.042348	0.130975	0.247769	0.06232	0.036465
ENSMUSG00000020641	Rsad2	1.73372	1.25524	1.25053	1.15833	0.616325	2.57632	2.04792	5.52121	2.4791
ENSMUSG00000074345	Tnfaip8l3	0.260616	0.20259	0.120966	0.180732	0.143176	0.449141	0.391015	0.543254	0.113259
ENSMUSG00000075033	Nxpe3	0.435507	0.464405	1.03031	0.661053	0.577901	2.12901	1.61448	1.3712	1.46074
ENSMUSG00000044768	D1Ertd622e	2.72828	2.79189	1.67393	2.90931	2.1527	15.8274	2.73424	2.42226	3.83373
ENSMUSG00000023078	Cxcl13	0.782652	0.617108	0.320628	0.303309	0.380695	2.73665	0.905298	0.806689	0.34787
ENSMUSG00000025481	Urah	2.54987	2.93971	2.3334	3.17753	2.7042	11.8345	6.06186	8.83178	5.54926
ENSMUSG00000040121	Rep15	2.68221	0.981399	1.61174	2.87007	1.53858	7.72392	5.60692	3.92046	2.84441
ENSMUSG00000027559	Car3	0.175436	0.130366	0.049512	0.310509	0.07682	0.380334	0.706452	0.349117	0.407755
ENSMUSG00000065952	C330021F23Rik	0.058734	0.159294	0.03564	0.199303	0.093685	0.359308	0.370361	0.194548	0.223677
ENSMUSG00000020658	Efr3b	1.07572	0.84355	0.887795	1.58493	0.851794	2.9374	1.79137	2.37481	2.55909
ENSMUSG00000103711	Tstd1	0.669469	0.626317	0.600141	0.894925	0.382887	1.25843	1.65442	1.61537	1.093
ENSMUSG00000012519	Mlkl	1.70864	2.10379	1.12895	2.05234	1.35349	3.34156	4.24838	4.6157	3.23677
ENSMUSG00000021928	Ebpl	1.04714	0.892489	1.15569	1.17992	0.915818	2.64804	2.67264	2.83225	2.49985
ENSMUSG00000069792	Wfdc17	0.280905	1.02093	0.621161	0.43247	0.488041	1.88934	0.215485	1.89536	0.358248
ENSMUSG00000031877	Ces2g	0.033647	0.060379	0.100128	0.064302	0.116485	0.177326	0.172057	0.338952	0.122593
ENSMUSG00000075304	Sp5	0.165542	0.123438	0.059232	0.172791	0.117587	0.330293	0.203155	0.364162	0.301299
ENSMUSG00000074896	Ifit3	2.17404	1.59879	2.0151	2.60719	0.878707	1.90114	1.56315	10.8362	1.51883
ENSMUSG00000109813	Olfr1279	0	0.005685	0	0	0	0.011409	0.000802	0.012534	0.00862
ENSMUSG00000045967	Gpr158	0	0	0.023157	0	0	0.013402	0	0.005196	0.021866
ENSMUSG00000044951	Mylk4	0	0	0	0	0	0.015112	0.007035	0.022961	0.013827
ENSMUSG00000039977	Deup1	0	0.023581	0	0	0	0	0.012724	0.041774	0.012726
ENSMUSG00000041044	Lrit1	0	0	0	0	0	0.031432	0.027004	0.01469	0
ENSMUSG00000087166	L1td1	0	0.025156	0	0	0	0.013258	0.026444	0.050056	0
ENSMUSG00000028417	Tal2	0.038854	0.024039	0.020899	0	0	0.032692	0.039442	0	0.027699
ENSMUSG00000036912	Piwil4	0.058184	0.022568	0.012424	0	0	0.07475	0.022431	0.01892	0
ENSMUSG00000030142	Clec4e	0.02391	0	0.0201	0	0	0.06158	0.024352	0.034755	0
ENSMUSG00000047819	Tigd4	0.022248	0.043221	0.046158	0	0	0.077988	0.022379	0.012327	0.011162
ENSMUSG00000037542	Aldh8a1	0	0	0	0	0	0	0.034954	0.056437	0.033929
ENSMUSG00000037477	Tbx10	0	0	0	0	0	0.021613	0	0.095686	0.043216
ENSMUSG00000022589	Cyp11b2	0	0.03162	0.039943	0	0	0.048262	0.059358	0	0.05559
ENSMUSG00000058046	4933430I17Rik	0.094228	0.226825	0.090934	0	0	0.036601	0.028683	0	0.099915
ENSMUSG00000031074	Fgf3	0.032728	0	0	0	0	0.101128	0	0.055455	0.083721
ENSMUSG00000046811	Gltpd2	0.06219	0	0.037424	0	0	0.063996	0.064457	0	0.126377
ENSMUSG00000071019	Sdr16c6	0.060029	0	0	0	0	0	0.060634	0.175186	0.039858
ENSMUSG00000037406	Htra4	0.052427	0.058323	0.114211	0	0	0.106205	0.035954	0.076589	0.052008
ENSMUSG00000046006	Gapt	0.018505	0	0	0	0	0.140182	0.075297	0.061212	0
ENSMUSG00000059639	Clec4a4	0.144829	0	0	0	0	0.047922	0	0.104679	0.137661
ENSMUSG00000035448	Ccr3	0	0	0	0	0	0.165775	0.023895	0.135472	0
ENSMUSG00000096574	Gm2956	0	0.01058	0	0	0	0.186201	0.141141	0.048716	0
ENSMUSG00000031635	Anxa10	0	0	0	0	0	0.186419	0.106413	0.046813	0.065375
ENSMUSG00000091814	Gm8050	0.070223	0	0	0	0	0.236135	0	0.081304	0.123738
ENSMUSG00000029372	Ppbp	0	0.033827	0.07676	0	0	0.178301	0.14385	0.156507	0
ENSMUSG00000063851	Rnf183	0.067152	0.029462	0.131812	0	0	0.11559	0.003115	0.086941	0.319012
ENSMUSG00000091185	Gm3278	0	0	0	0	0	0	0.316377	0.172433	0.145118
ENSMUSG00000072738	Gm16440	0	0	0	0	0	0	0.328622	0.216745	0.100694
ENSMUSG00000017300	Tnnc2	0.247088	0	0.09003	0	0	0.247444	0	0.294606	0.200772
ENSMUSG00000039628	Hs3st6	0	0.034983	0	0	0	0.143438	0.381021	0.075405	0.166206
ENSMUSG00000029656	C8b	0.050095	0	0	0	0	0.223458	0.08639	0.300922	0.154429
ENSMUSG00000062181	Ces3b	0	0	0	0	0	0.436292	0.251924	0.097151	0.154671
ENSMUSG00000094719	Gm5108	0	0	0	0	0	0	0.156851	0.693976	0.165288
ENSMUSG00000039956	Mrap	0	0	0.1025	0	0	0.574863	0.178527	0.169306	0.168286
ENSMUSG00000024863	Mbl2	0	0	0	0	0	0.229805	0.320142	0.133742	0.455114
ENSMUSG00000074437	Defa29	0.050496	0.024282	0	0	0	0.557126	0.268418	0.444804	0
ENSMUSG00000090364	Gm3043	0	0	0	0	0	0.771644	0.284186	0.232067	0.197229
ENSMUSG00000047992	Dipk1c	0.099409	0.145772	0.232376	0	0	0.571185	0.30599	0.434502	0.185291
ENSMUSG00000018916	Csf2	0	0	0	0	0	0.432544	0.436205	0.632182	0.192571
ENSMUSG00000061958	Gm14851	0	0	0	0	0	0.961649	0.746742	0.435088	0
ENSMUSG00000056035	Cyp3a11	0	0	0	0	0	1.04371	1.21181	0.852601	1.27766
ENSMUSG00000053054	Adh6a	0.104582	0.031164	0.122389	0	0	1.85302	2.15381	1.08294	0.495984
ENSMUSG00000067229	Cyp2c66	0	0	0	0	0	2.83361	1.65225	4.91931	3.1722
ENSMUSG00000021125	Arg2	0.198311	0	0.116718	0	0	1.05375	0.684103	0.771239	0.705387
ENSMUSG00000045991	Onecut2	0.056311	0.041179	0.045312	0.020375	0.029314	1.39984	0.583653	1.51898	1.08697
ENSMUSG00000027820	Mme	0.047059	0.025479	0	0.040563	0.048329	3.11862	1.58343	5.83107	2.46718
ENSMUSG00000024184	Pdia2	0.044495	0	0.029725	0.021279	0.008958	1.7296	0.317675	1.44419	0.776767
ENSMUSG00000029602	Rasal1	0.452599	0.051256	0.129057	0.042563	0.008471	2.70252	1.02343	1.37724	2.62751
ENSMUSG00000012819	Cdh23	0.152561	0.042121	0.043418	0.020803	0.018855	0.549371	0.100254	0.522129	0.248388
ENSMUSG00000021620	Acot12	0.03167	0.1227	0.18142	0.04443	0.127246	10.6511	6.81928	8.84347	11.101
ENSMUSG00000036899	Trpv5	0.114333	0.073537	0.05095	0.049765	0	1.42914	1.41863	2.17077	1.72659
ENSMUSG00000031957	Ctrb1	0.107752	0.099466	0	0.132292	0.344335	37.0503	42.2022	32.0023	51.4085
ENSMUSG00000029630	Cyp3a25	0.103009	0.035834	0.029847	0	0.160902	3.47146	3.73334	1.93269	3.09606
ENSMUSG00000029866	Kel	0.014607	0.160423	0.017179	0.018611	0.024173	0.288192	0.239141	0.38474	0.034717
ENSMUSG00000116184	4632433K11Rik	0.107753	0.079493	0.071333	0.104532	0.108157	6.19031	6.23135	5.07764	5.20614
ENSMUSG00000089694	Nat8f7	0	0.002266	0	0	0.003999	0.219867	0.040989	0.193046	0.028141
ENSMUSG00000021944	Gata4	0.491519	0.345787	0.3386	0.437459	0.076508	25.188	22.6171	26.0693	29.0278
ENSMUSG00000055827	Gsdmc3	0.248932	0	0.036295	0.043432	0.126488	1.75784	0.977402	1.99292	0.713754
ENSMUSG00000067231	Cyp2c65	0.516791	0.336269	0.380132	0.412801	0.156808	25.024	27.035	32.459	32.3576
ENSMUSG00000049350	Zg16	0.650748	0.212968	0.645434	0.321083	0.689816	56.635	109.896	57.3576	71.7621
ENSMUSG00000022598	Psca	0	0.238165	0.231465	0.165068	0.333927	6.37275	2.23449	4.11334	3.11532
ENSMUSG00000068323	Slc4a5	0.074514	0.129806	0.319154	0.08153	0.024026	0.818309	0.458608	1.09832	0.931062
ENSMUSG00000014542	Clec4f	0	0	0	0.094612	0	0.3204	0.777136	0.204929	0.309718
ENSMUSG00000001865	Cpa3	0.11608	0.099855	0.028472	0.018107	0	0.257866	0.183967	0.05856	0
ENSMUSG00000096854	Ifnz	0.031583	0.028121	0.00855	0.006409	0.00598	0.056028	0	0.060667	0.02905
ENSMUSG00000029819	Npy	0.29448	0.477926	0.539388	0.249982	0.229793	2.39396	3.51822	2.28066	3.2929
ENSMUSG00000023984	Gm20517	0.07873	0.389006	0.364175	0.042448	0.007956	0.084237	0.263744	0.177501	0.111366
ENSMUSG00000041660	Bbox1	0.194977	0.1387	0.209555	0.075469	0.148642	2.3872	1.54509	3.64816	1.83686
ENSMUSG00000018500	Adora2b	0.206573	0.353202	0.492052	0.713556	0.212071	19.9616	13.4448	15.5176	14.6102
ENSMUSG00000000318	Clec10a	0.073407	0.586982	0.268605	0.031318	0.113122	0.69455	0.739932	0.227795	0.124699
ENSMUSG00000032315	Cyp1a1	0.028463	0	0	0.127624	0	0.594407	0.383127	0.378956	1.05859
ENSMUSG00000070332	Trim80	0.072359	0.031188	0	0.029532	0	0.140282	0.121281	0.131624	0.13749
ENSMUSG00000044176	Spink10	0.019999	0.009515	0.026468	0.017861	0	0.192893	0.009977	0	0.092891
ENSMUSG00000007594	Hapln4	0.042035	0	0.045519	0.038721	0	0.138155	0.160664	0.122261	0.179034
ENSMUSG00000091227	Gm3755	0.026345	0	0.051573	0	0.076652	0.66102	0.245944	0	0.027181
ENSMUSG00000064057	Scgb3a1	0.610927	0.538561	1.04018	0.314559	0.145842	6.8942	3.25481	6.25307	4.97156
ENSMUSG00000040134	Rdh7	0.136792	0.022053	0	0.112521	0	0.306115	0.324081	1.2627	0.604509
ENSMUSG00000073608	Gal3st2c	0	0.08827	0.089817	0.084886	0	0.389014	0.165271	0.544939	0.320792
ENSMUSG00000029867	Llcfc1	0.830985	0.374824	0.361812	0.127402	0.320888	4.16637	1.53614	2.49165	1.84586
ENSMUSG00000024738	Pga5	0.081196	0	0.086763	0	0.077651	0.855799	0.220434	0.747789	1.00204
ENSMUSG00000022041	Chrna2	0.010773	0.034481	0.057867	0	0.011969	0.096333	0.087834	0.189104	0.148328
ENSMUSG00000032098	Treh	0.184293	0.070417	0.31478	0.192963	0.13599	0.766586	1.28773	2.37902	1.91262
ENSMUSG00000038135	Crygn	0.189277	0.086228	0.016913	0.040784	0.10106	0.249323	0.984618	0	0.185947
ENSMUSG00000020469	Myl7	1.11214	0.512424	0.449996	0.231872	0.389021	4.86547	6.59576	4.31451	4.84771
ENSMUSG00000036500	Akp3	0.02279	0	0.031547	0.042552	0.052174	0.1997	0.354801	0.336644	0.456437
ENSMUSG00000073805	Insyn2a	0.03125	0.015522	0	0.014061	0.018245	0.032686	0.103293	0.066977	0
ENSMUSG00000096582	Gm13289	0.012075	0	0	0.004694	0.001656	0.0239	0.007138	0.007613	0
ENSMUSG00000056133	Unc93a2	0	0	0.069587	0.057358	0.003832	0.371655	0.173771	0.663968	0.30525
ENSMUSG00000102091	Olfr1034	0	0.015387	0.01276	0.009645	0.005275	0.023969	0.046972	0.017381	0
ENSMUSG00000098207	Arl14	0.286841	0.089429	0	0.039238	0.035708	0.615023	0.649122	0.228317	0.64047
ENSMUSG00000064225	Paqr9	0.385071	0.3417	0.323016	0.50303	0.463368	9.23808	4.93883	10.7898	6.15811
ENSMUSG00000022227	Mcpt1	0.179199	0	0	0.046435	0.211929	0.939791	1.01148	1.29812	1.07143
ENSMUSG00000102742	Pcdhga11	0.159209	0.06244	0.026067	0.039404	0.175903	0.016159	2.56763	0	0.01458
ENSMUSG00000009588	St6galnac1	0	0	0.052918	0	0.076687	0.162343	0.153232	0.360306	0.077217
ENSMUSG00000037613	Tnfrsf23	0.379373	0.303461	0.619245	0.238328	0.209957	2.31549	1.21388	2.99446	1.88262
ENSMUSG00000056529	Ptafr	0.242128	0.311393	0.595868	0.355987	0.179579	2.28492	0.843676	3.01222	1.72302
ENSMUSG00000070495	Ctcfl	0.094977	0.015954	0.060047	0.05978	0.077912	0.336432	0.123447	0.292201	0.142857
ENSMUSG00000018486	Wnt9b	0.042457	0.024695	0.0184	0.020792	0.028979	0.205922	0.153215	0.116752	0.099494
ENSMUSG00000028755	Cda	0.563965	0.765856	1.09458	1.21032	0.659009	28.419	24.9172	35.2062	23.4502
ENSMUSG00000098549	Gm5269	0.051119	0.146583	0.185073	0.156465	0.030916	1.17053	0.276939	0.383919	0.29041
ENSMUSG00000001023	S100a5	0.151814	0.218347	0	0	0.602054	1.81157	1.42886	1.82518	1.88692
ENSMUSG00000043832	Clec4a3	0.206605	0.314115	0.267529	0	0.03346	0.507259	0.178787	0.326361	0.585913
ENSMUSG00000062082	Cd200r4	0.085505	0	0	0.046968	0	0.115186	0.115922	0.105697	0.095902
ENSMUSG00000020229	Slc5a4a	0.147613	0.011339	0	0.050075	0	0.219541	0.138423	0.281375	0.23344
ENSMUSG00000021384	Susd3	0.140493	0.618076	0.116232	0.04956	0.055059	0.242957	0.222376	0.059841	0.179546
ENSMUSG00000027978	Prss12	0.603928	0.703551	0.527389	0.622099	1.00837	13.5847	9.39207	9.73126	12.7359
ENSMUSG00000018238	Gdf9	0.380548	0.352919	0.543253	0.495685	0.652492	5.25356	2.73485	6.08647	3.73917
ENSMUSG00000068600	Gml2	2.44871	2.3881	3.42803	1.1358	0.417015	17.3854	24.9712	10.876	15.1468
ENSMUSG00000057346	Apol9a	3.64617	1.47508	2.58639	1.39715	0.474324	21.3862	27.1147	27.1014	33.431
ENSMUSG00000036892	Prodh2	0.142891	0.05922	0.309083	0.099871	0.070658	0.610036	0.568384	1.03529	1.02858
ENSMUSG00000039313	Minar1	0.055728	0.087657	0.181894	0.078226	0.063583	0.225194	0.345725	0.270429	0.231424
ENSMUSG00000023829	Slc22a1	0.171294	0.218229	0.136335	0.43135	0.203459	1.04436	1.24147	1.84374	0.738166
ENSMUSG00000064246	Chil1	0.236896	1.36146	0.776135	0.101651	0.068924	0.838079	0.235187	1.26327	0.961374
ENSMUSG00000022548	Apod	0.243065	0.310703	0.230794	0.239143	0.019617	0.508771	0.514903	0.522304	0.325348
ENSMUSG00000024076	Vit	0.084903	0.096065	0.10397	0.069377	0.140602	0.304786	0.346967	0.321229	0.169829
ENSMUSG00000021768	Dusp13	0.087984	0.105395	0	0.053966	0.122739	0.551217	0.310774	0	0.039168
ENSMUSG00000027048	Abcb11	0.052427	0.028978	0.00821	0.098037	0.056159	0.421323	0.226047	0.151599	0.280295
ENSMUSG00000079436	Kcnj13	0.093282	0.029138	0.181751	0.014668	0	0	0.366326	0.033573	0.050944
ENSMUSG00000060188	Cxcl17	0.042796	0.328186	0.039013	0	0.002844	0.152754	0	0.111503	0.050484
ENSMUSG00000067201	H2-M9	0	0.202597	0	0.041854	0.184857	0.458165	0.103472	0.445288	0.336564
ENSMUSG00000050092	Sprr2b	0.2265	0.383123	0	0	0.052075	0.232115	0.374722	0	0.403246
ENSMUSG00000051262	Nat8f3	0	0.018296	0.028301	0.012907	0.015846	0.048157	0.015043	0.078365	0.047653
ENSMUSG00000037095	Lrg1	0.621788	1.87114	1.38609	0.238747	0.366758	2.45432	1.91102	2.19474	1.03089
ENSMUSG00000094084	Tdpoz1	0.00215	0.021505	0.014754	0.008419	0.010996	0.017437	0.025324	0.031682	0.013671
ENSMUSG00000052861	Dnah6	0.010419	0	0	0.003703	0.005103	0.015266	0.00388	0.013463	0.005907
ENSMUSG00000022667	Cd200r1	0.041634	0.067869	0	0.208333	0.0215	0.36936	0.337513	0.178949	0.020878
ENSMUSG00000068349	Gml	3.6492	5.3315	5.82993	1.41312	1.05673	26.233	32.7197	15.5108	24.041
ENSMUSG00000033825	Tpsb2	0.259665	0.349517	0.188836	0	0.227156	0.531066	0.476157	0.57176	0.099501
ENSMUSG00000012187	Mogat1	0	0	0.033932	0.044411	0	0.310069	0.269211	0.103993	0.370913
ENSMUSG00000020651	Slc26a4	0.241531	0.4482	0.15852	0.221637	0.175151	1.24316	0.46397	0.617622	0.469981
ENSMUSG00000005131	4930550C14Rik	0.122026	0.127032	0.074593	0.034298	0.031923	0.085241	0.161514	0	0.060776
ENSMUSG00000044034	Npb	0.280107	0.205989	0	0.516484	0	0.840804	0.932354	1.49736	0.258141
ENSMUSG00000042417	Ccno	0.163863	0.121572	0.062961	0.038097	0.070303	0.187723	0.172087	0.111758	0.06217
ENSMUSG00000010122	Slc47a1	0.887646	0.500269	1.08388	1.26137	0.980993	10.8679	8.29749	11.5047	6.65063
ENSMUSG00000005553	Atp4a	0.064498	0.035536	0.054025	0.107952	0.024963	0.131314	0.053733	0.3109	0.122608
ENSMUSG00000094328	Gm9125	0.08913	0.105443	0.158785	0.027422	0.098994	0.354584	0.16243	0.358746	0.186113
ENSMUSG00000026981	Il1rn	0.338181	0.236623	0.232294	0.037685	0.18826	0.641906	0.421886	0.680062	0.279367
ENSMUSG00000004038	Gstm3	1.13357	0.502926	1.22297	1.2993	1.02211	11.1496	14.57	19.2774	16.5961
ENSMUSG00000056148	Rdh9	1.93375	1.45275	2.93203	1.55994	1.13061	11.1845	7.16073	7.81609	7.70415
ENSMUSG00000026980	Ly75	0.378089	0.26566	0.344138	0.506599	0.407491	2.4346	1.64552	2.623	1.82348
ENSMUSG00000031722	Hp	0.312993	0.406642	0.46225	0.17469	0.160739	0.825856	0.272449	1.00455	0.22837
ENSMUSG00000062818	Vmn1r51	0.059958	0.01456	0.013098	0.011976	0.016777	0.015195	0.045271	0.035194	0.014892
ENSMUSG00000026285	Pdcd1	0.029609	0	0	0.069305	0	0.178693	0.08082	0.131569	0.039713
ENSMUSG00000067049	Unc93a	0.319155	0.095023	0.165569	0.156943	0.042428	0.349438	0.256065	0.564265	0.528477
ENSMUSG00000038011	Dnah10	0.049158	0.040412	0.033685	0.016475	0.01931	0.046727	0.069151	0.032875	0.05115
ENSMUSG00000110291	Gm37419	0	0	0.358275	0.30823	0.070239	0.132121	0.297821	0.875793	0
ENSMUSG00000025461	Cd163l1	0.207232	0.339413	0.143587	0.076597	0.095993	0.217901	0.276739	0.35738	0.106094
ENSMUSG00000016995	Matn4	0.365323	0.187667	0.207619	0.028456	0.187354	0.410449	0.203999	0.270068	0.090674
ENSMUSG00000044005	Gls2	0.058782	0.071263	0.123142	0.107635	0.083701	0.253514	0.323385	0.332462	0.169149
ENSMUSG00000071478	Hist1h2ad	0.266115	0.257094	0.134388	0.171788	0.068328	0.434233	0.228198	0.273185	0.122535
ENSMUSG00000023132	Gzma	0.888649	1.15232	0.371552	0.533782	0.634675	3.89272	2.521	2.20033	2.10919
ENSMUSG00000013083	2200002J24Rik	0	0.310613	0	0.231958	0.104669	1.17735	1.35713	1.23868	0.83888
ENSMUSG00000017697	Ada	2.92068	2.84574	4.51737	1.77901	2.03372	22.7397	21.77	14.253	18.2086
ENSMUSG00000074345	Tnfaip8l3	0.260616	0.20259	0.120966	0.180732	0.143176	0.449141	0.391015	0.543254	0.113259
ENSMUSG00000064147	Rab44	0.069099	0.027224	0.050502	0.045824	0.021193	0.085237	0.019094	0.092916	0.037157
ENSMUSG00000010601	Apol7a	6.84316	6.54572	10.225	2.50798	2.2885	24.8341	22.5911	19.4608	22.5759
ENSMUSG00000020226	Slc5a4b	0.195101	0.081302	0.424091	0.39663	0.121317	0.721803	1.38224	1.61174	1.81587
ENSMUSG00000026531	Mptx1	5.37749	1.87803	1.23572	1.22365	1.66953	13.1965	14.0112	7.07472	6.22285
ENSMUSG00000032122	Slc37a2	0.303728	1.20713	0.421683	0.407413	0.286934	1.48602	0.63042	1.17442	1.64903
ENSMUSG00000024887	Asah2	3.52838	4.23573	2.85996	3.59999	2.80255	53.2726	41.6776	55.052	55.9294
ENSMUSG00000052353	Cemip	0.08864	0.661874	0.212255	0.349221	0.285785	1.12415	0.556337	0.841282	0.974976
ENSMUSG00000010797	Wnt2	0.076448	0.049313	0.036499	0.041553	0	0.051636	0.067107	0.112888	0.084762
ENSMUSG00000016194	Hsd11b1	0.636348	1.45911	0.547123	0.382256	0.544679	1.99083	0.51425	1.48348	0.530077
ENSMUSG00000053101	Gpr141	0.011153	0.03223	0.105534	0.039509	0.062849	0.191919	0.13371	0.123401	0.089583
ENSMUSG00000039364	Sectm1b	2.53641	2.43751	2.88788	4.19231	2.28859	72.6998	52.5246	75.5984	45.9919
ENSMUSG00000043461	Sptssb	0.218284	0.266972	0.27569	0.314123	0.366401	1.27393	0.979017	1.18476	1.34217
ENSMUSG00000101972	Hist1h3i	0.086298	0.094358	0.040553	0.054717	0.042334	0.244029	0.312869	0.708014	0.308393
ENSMUSG00000037636	Slc25a43	0.911672	1.13447	1.52645	0.374958	0.600715	2.99896	2.17244	3.16453	3.35877
ENSMUSG00000082932	Cyp2j8	0.121126	0.075743	0	0.103785	0.052089	0.286148	0.152395	0.172477	0.390578
ENSMUSG00000013766	Ly6g6e	0.200495	0.205053	0.072613	0	0.668787	1.44969	0.669119	0.576221	0.341135
ENSMUSG00000054598	9130230L23Rik	1.36706	0.433359	1.32796	0.666509	0.634837	2.7222	2.24363	1.51698	3.22026
ENSMUSG00000045775	Slc16a5	0.72449	0.447996	0.385371	0.238746	0.517037	1.77352	0.356269	1.57349	1.19595
ENSMUSG00000044816	D630023F18Rik	0	0.042437	0.131219	0.02986	0.224086	0.184186	0.219183	0.292291	0.391189
ENSMUSG00000069804	Gm10277	0.144836	0.02862	0.090691	0.097325	0.104387	0.116449	0.407969	0.322866	0.129549
ENSMUSG00000044390	Tigd3	0.504061	0.155232	0.274522	0.666784	0.361098	1.95812	1.32702	1.39342	1.30155
ENSMUSG00000027690	Slc2a2	1.56523	0.592352	0.578963	2.32	1.77075	16.8795	11.4716	17.6456	10.648
ENSMUSG00000091794	Vmn2r18	0.015818	0	0.025737	0.00963	0	0.016035	0.024206	0.034969	0.015872
ENSMUSG00000031757	Mt4	0.754768	0.181306	0.155487	0.589168	0	0.670998	1.12018	0.619979	1.50509
ENSMUSG00000079494	Nat8f5	0.387542	0.970143	1.42701	0.756457	0.353588	1.84438	1.53728	2.58975	2.70531
ENSMUSG00000100622	Gm20379	0.12736	0.123708	0.166703	0.061482	0	0.209619	0.144862	0.263148	0.358621
ENSMUSG00000024818	Slc25a45	0.978855	0.813805	0.512754	0.8518	0.594803	2.38616	1.28205	2.71304	1.44141
ENSMUSG00000058163	Gm5431	0.83334	0.706316	0.686306	0.572516	0.201159	1.16019	1.25862	1.05776	1.07058
ENSMUSG00000031163	Glod5	3.42565	2.62416	3.23978	2.30809	1.89753	21.0902	15.9987	20.8804	13.9885
ENSMUSG00000020930	Ccdc103	0.052045	0	0.180509	0	0.018036	0.105413	0.126541	0.069366	0
ENSMUSG00000002771	Grin2d	0.765389	0.885372	0.840888	0.698506	0.615148	2.55011	2.51728	2.97146	2.6118
ENSMUSG00000022546	Gpt	3.17682	3.96407	5.91642	5.40963	3.89025	76.7144	50.717	91.0836	45.8982
ENSMUSG00000035780	Ugt2a3	0.605724	0.589772	1.07719	1.28458	0.869478	5.1991	3.87404	5.23057	4.13771
ENSMUSG00000043897	Vmn2r2	0.021704	0.010611	0.043841	0.035588	0.028973	0.098083	0.064547	0.021044	0.103636
ENSMUSG00000043155	Hpdl	0.316985	0.181743	0.137329	0.260745	0.288268	0.876014	0.31306	0.964599	0.509205
ENSMUSG00000036960	Clca2	0	0	0	0.011871	0.027038	0.038949	0.027478	0.031985	0.028915
ENSMUSG00000094651	Gal3st2	1.62509	2.09211	2.40054	2.29649	2.94012	19.9757	11.4269	24.3857	16.2287
ENSMUSG00000022226	Mcpt2	0.287077	0.035226	0.077379	0.302036	0.525235	0.943842	0.916104	1.23273	1.19312
ENSMUSG00000021509	Slc25a48	0.194326	0.24255	0.226059	0.137212	0.192743	0.468156	0.377938	0.32576	0.635784
ENSMUSG00000051727	Kctd14	0.468046	0.409894	0.518252	0.585265	0.440491	1.84496	1.2842	1.5924	1.30664
ENSMUSG00000046908	Ltb4r1	1.56252	2.42682	2.01517	1.56343	1.10907	7.63146	4.70924	5.60965	5.25683
ENSMUSG00000036216	Leap2	12.137	9.14043	9.04755	10.7528	5.99512	309.517	229.307	299.782	247.426
ENSMUSG00000055865	Tafa3	0.231684	0.231247	0.255309	0.285207	0.234046	0.642414	0.569396	0.473738	0.847746
ENSMUSG00000023206	Il15ra	1.08732	0.635315	0.728752	0.904786	0.404704	1.58423	0.861844	2.55811	1.60946
ENSMUSG00000029762	Akr1b8	1.88769	1.39638	6.31666	1.42884	2.3098	8.49456	11.5086	8.26497	13.9184
ENSMUSG00000045551	Fpr1	0.200558	0.084407	0.157047	0.071303	0.148404	0.352218	0.352997	0.256037	0.170927
ENSMUSG00000022181	C6	0.22213	0.461544	0.329757	0.250632	0.366304	0.860617	0.880124	0.958263	0.723958
ENSMUSG00000028885	Smpdl3b	0.529678	0.715379	0.58439	0.729247	0.895378	2.59402	2.17134	3.61876	2.54578
ENSMUSG00000024885	Aldh3b1	0.945865	1.37393	1.74866	1.88081	1.80806	12.7429	10.8614	13.4502	11.1241
ENSMUSG00000035948	Acss3	0.204684	0.070145	0.084687	0.029395	0.065452	0.016613	0.264449	0	0.007856
ENSMUSG00000048368	Omd	0.053126	0.008268	0.009264	0.020832	0.019149	0.00498	0.077618	0.04319	0.041493
ENSMUSG00000094248	Hist1h2ao	0.24289	0.216132	0.165776	0.155291	0.045176	0.281001	0.200867	0.276756	0.327044
ENSMUSG00000079261	Gm15217	0.283761	0.222759	0.252881	0.254333	0.055308	0.435587	0.670298	0.969769	0.458821
ENSMUSG00000015962	1700016C15Rik	6.75387	4.65802	5.86302	2.33809	3.2404	17.2526	25.1229	21.3199	25.2966
ENSMUSG00000063683	Glyat	0.023233	0.077771	0.124265	0.166767	0.124486	0.259547	0.231957	0.492902	0.446425
ENSMUSG00000056025	Clca3a1	1.44031	1.55564	1.3485	1.04221	0.826321	4.09564	3.0131	1.77647	2.21156
ENSMUSG00000027360	Hdc	0.108049	0.335444	0.238471	0.127	0.31391	0.464225	0.393412	0.266418	0.330469
ENSMUSG00000019577	Pdk4	3.23457	5.27106	7.89918	3.59663	4.19112	42.0964	34.1059	33.4954	23.8852
ENSMUSG00000002475	Abhd3	2.70079	4.3942	4.55781	3.7944	2.94964	45.9287	44.1854	40.5799	45.5206
ENSMUSG00000034641	Cd300ld	0.064816	0.056242	0.078144	0.065557	0.033055	0.073298	0.087579	0.079963	0
ENSMUSG00000033498	Strc	0.042854	0.006366	0.040691	0.023012	0.017237	0.036633	0.041504	0.035738	0.031181
ENSMUSG00000029868	Trpv6	0.022482	0.017958	0.051437	0.032217	0.01867	0.033229	0.093255	0.115606	0.162131
ENSMUSG00000020600	Slc7a15	2.20979	2.4098	3.18345	2.56051	1.986	12.7741	10.8361	12.5058	5.9104
ENSMUSG00000028766	Alpl	0.332634	0.271858	0.148453	0.018763	0.128457	0.138351	0.247319	0.185803	0.091704
ENSMUSG00000065952	C330021F23Rik	0.058734	0.159294	0.03564	0.199303	0.093685	0.359308	0.370361	0.194548	0.223677
ENSMUSG00000026621	2022-03-01	0.053011	0.111674	0.038175	0.203692	0.201237	0.693701	0.245442	0.58334	0.270638
ENSMUSG00000049971	Glt1d1	0.176946	0.116024	0.15684	0.069048	0.131128	0.301022	0.288019	0.189495	0.100134
ENSMUSG00000000385	Tmprss2	4.96897	2.26115	2.87972	2.36646	1.98943	13.9933	8.18303	15.6273	8.79774
ENSMUSG00000051279	Gdf6	0.308381	0.385084	0.263514	0.139965	0.213899	0.557158	0.336737	0.372257	0.226854
ENSMUSG00000005237	Dnah2	0.560507	0.275711	0.397643	0.246461	0.498246	0.9136	0.60977	1.36047	0.586
ENSMUSG00000038523	1700003F12Rik	0.186824	0.237376	0.29183	0.137878	0.11173	0.568515	0.314068	0.231108	0.193614
ENSMUSG00000001021	S100a3	0	0.073995	0.01712	0.019251	0.016728	0.014769	0.079561	0.034522	0
ENSMUSG00000027359	Slc27a2	2.72854	2.72324	2.49953	2.62745	2.24288	15.2384	8.6864	22.0188	13.9036
ENSMUSG00000028713	Cyp4b1	0.758581	1.1005	0.325446	0.450158	0.306367	1.38631	0.667876	1.43347	0.62764
ENSMUSG00000047798	Cd300lf	0.075053	0.324428	0.303722	0.242976	0.09716	0.257798	0.276455	0.354783	0.129178
ENSMUSG00000009378	Slc16a12	0.741274	1.13441	0.828471	1.08462	0.862251	2.23846	2.14885	3.12313	1.76077
ENSMUSG00000114943	Gm8947	0.002292	0.002226	0.024572	0.013387	0	0.021549	0.050958	0.022158	0
ENSMUSG00000040432	Ltb4r2	1.03398	1.59864	1.47076	0.844157	1.04032	4.13718	1.88724	2.16979	2.17207
ENSMUSG00000029321	Slc10a6	0.197751	0.441856	0.742956	0.364727	0.646584	1.26688	1.54133	0.469363	0.573978
ENSMUSG00000090451	Gm6133	0.17401	0.198218	0.192005	0.120587	0.178562	0.433843	0.353228	0.30061	0.306385
ENSMUSG00000029915	Clec5a	0.250054	0.192897	0.110875	0.124161	0.023218	0.215775	0.092785	0.281833	0.137474
ENSMUSG00000042379	Esm1	1.18607	0.66863	0.965785	0.894458	0.642422	2.55082	2.28379	4.13019	2.28909
ENSMUSG00000026961	Lrrc26	1.65803	1.17918	1.523	0.552959	0.443855	1.4046	1.26334	1.11943	0.922278
ENSMUSG00000057454	Lypd3	0.460218	0.780034	1.15562	0.49891	0.404626	1.40347	1.60431	0.334987	1.40739
ENSMUSG00000011463	Cpb1	0.482237	0.204502	0.121239	0	0.046101	0.114027	0.12529	0.174036	0
ENSMUSG00000095975	Cphx1	0.004127	0.018936	0.057008	0.062601	0.056504	0.25185	0.046034	0.04151	0.04196
ENSMUSG00000015401	Cltrn	0.164567	0.294388	0	0.169662	0.171384	0.358952	1.01647	0.50194	0.600659
ENSMUSG00000006711	D130043K22Rik	0.367745	0.354321	0.766677	0.712252	0.30876	1.23809	1.03093	0.76366	1.89287
ENSMUSG00000005220	Corin	0.023664	0.026942	0.025171	0.02886	0.016584	0.055841	0.088226	0.026222	0.035617
ENSMUSG00000052087	Rgs14	0.425534	0.364719	0.171519	0.405254	0.308086	0.957846	0.39275	1.11961	0.433776
ENSMUSG00000037035	Inhbb	0.385633	0.208897	0.347985	0.481502	0.272408	0.617829	0.959468	0.829974	0.406487
ENSMUSG00000101031	Ms4a12	0.832668	0.521656	0.335215	0.32521	0.370573	1.2042	0.814667	0.615761	0.3784
ENSMUSG00000027559	Car3	0.175436	0.130366	0.049512	0.310509	0.07682	0.380334	0.706452	0.349117	0.407755
ENSMUSG00000061878	Sphk1	1.30151	0.977517	1.87204	0.953943	0.988182	3.22103	1.39177	2.76696	1.84883
ENSMUSG00000030786	Itgam	0.786576	1.17499	0.729047	0.610045	0.475643	1.71219	1.09945	1.56749	1.14748
ENSMUSG00000046818	Ddit4l	0.084116	0.233889	0.254609	0.172636	0.142551	0.354244	0.178396	0.584974	0.11499
ENSMUSG00000031877	Ces2g	0.033647	0.060379	0.100128	0.064302	0.116485	0.177326	0.172057	0.338952	0.122593
ENSMUSG00000038173	Enpp6	0.054003	0.059751	0.024903	0.037707	0.052383	0.077395	0.109691	0.077106	0.054188
ENSMUSG00000049044	Rapgef4	0.7051	0.445868	0.678215	0.633783	0.753484	1.39096	1.58098	2.00343	1.50964
ENSMUSG00000039410	Prdm16	0.602756	0.508499	0.41667	0.547581	0.507554	1.61547	0.883259	1.78238	1.44359
ENSMUSG00000031725	Ces1f	0.315985	0.417274	0.262188	0.23443	0.04517	0.265691	0.324658	0.416855	0.127756
ENSMUSG00000040046	Tph1	1.2652	0.506569	1.57307	0.268238	0.267587	1.04128	0.774155	0.911042	0.721717
ENSMUSG00000026354	Lct	4.92125	4.52723	4.71153	7.04061	8.41089	112.711	77.961	108.251	124.926
ENSMUSG00000023992	Trem2	0.425729	0.108021	0.103242	0.126228	0.13342	0.104663	0.164407	0.714459	0.031883
ENSMUSG00000021091	Serpina3n	0.850545	2.40066	1.38213	0.450941	0.335206	1.85194	0.656033	1.23984	0.888456
ENSMUSG00000032015	Pou2f3	0.044082	0	0.047658	0.071892	0	0.104244	0.089794	0	0.058879
ENSMUSG00000026272	Agxt	0.248386	0.293605	0.313051	0.155659	0.078036	0.3249	0.368653	0.301811	0.282706
ENSMUSG00000022947	Cbr3	0.568103	1.24865	1.2375	0.438477	0.854546	2.67814	1.49586	2.34857	4.54107
ENSMUSG00000074923	Pak6	0.812907	1.3836	1.0768	0.850909	1.41071	3.29025	2.4462	3.86667	3.08349
ENSMUSG00000050304	Slc25a2	0.142204	0.239762	0.214718	0.108486	0.159344	0.419911	0.256931	0.401652	0.08405
ENSMUSG00000059361	Nrsn2	0.680646	0.43894	1.39585	0.853621	1.60285	4.10712	3.04094	5.25754	3.41459
ENSMUSG00000004654	Ghrhr	0.049404	0.042385	0.03241	0.103804	0.033917	0.050206	0.250795	0.082253	0
ENSMUSG00000025127	Gcgr	0.570528	0.326542	0.598204	0.599304	0.170658	1.06895	0.712102	0.691055	0.615219
ENSMUSG00000022534	Mefv	0.417502	0.243555	0.250519	0.152668	0.166091	0.403821	0.185762	0.219985	0.111359
ENSMUSG00000052974	Cyp2f2	0.08264	0	0	0.07345	0.029551	0.203775	0	0.128644	0.052648
ENSMUSG00000010342	Tex14	0.399149	0.106769	0.06492	0.079847	0.058067	0.112895	0.031194	0.450336	0.146949
ENSMUSG00000050370	Ch25h	0.386879	0.241586	0.089383	0.407539	0.187858	0.672021	0.434458	0.61254	0.137944
ENSMUSG00000073460	Pnldc1	0.125119	0.105255	0.225145	0.101256	0.071178	0.333251	0.03218	0.09946	0.118586
ENSMUSG00000048281	Dleu7	0.099152	0.122525	0.062323	0.061349	0.085154	0.204709	0.16088	0.269873	0
ENSMUSG00000053783	1700016K19Rik	0.619444	0.443376	0.180075	0.151846	0.415434	0.542609	0.291438	0.681595	0.550552
ENSMUSG00000028976	Slc2a5	1.08759	0.864915	0.932684	1.56827	1.87068	7.72018	3.54682	11.5361	5.92351
ENSMUSG00000026170	Cyp27a1	3.86877	3.69512	3.39812	3.38961	3.54328	18.3897	15.1107	10.4127	11.7216
ENSMUSG00000035239	Neu3	0.547628	0.335752	0.326738	0.540938	0.583293	0.822976	1.55962	0.982045	0.751231
ENSMUSG00000047394	Odf3b	1.42029	0.164249	1.6245	0.917575	1.34614	3.42997	5.03055	3.98779	3.45848
ENSMUSG00000037953	A4gnt	0.260178	0.114491	0.104898	0.034242	0.124179	0.248774	0.177332	0.09256	0.041666
ENSMUSG00000046733	Gprc5a	2.76476	1.74899	3.73947	1.34682	1.60308	6.76443	5.81702	4.1853	6.28214
ENSMUSG00000062859	Tcp11	0.689084	0.245543	0.908725	0.222844	0.272803	0.651613	0.512299	0.91749	0.677248
ENSMUSG00000054702	Ap1s3	1.27502	0.941714	1.04058	1.92854	1.57545	7.14633	3.11797	8.44309	5.10462
ENSMUSG00000006522	Itih3	0.433983	0.756034	0.523377	0.182324	0.312987	0.589709	0.662371	0.540776	0.32487
ENSMUSG00000054626	Xlr	0.343504	0.255498	0.255045	0.121661	0.452383	0.347061	0.555112	0.643021	0.592008
ENSMUSG00000075033	Nxpe3	0.435507	0.464405	1.03031	0.661053	0.577901	2.12901	1.61448	1.3712	1.46074
ENSMUSG00000026450	Chit1	0.410271	0.143942	0.31566	0.180692	0.143082	0.361091	0.379957	0.274473	0.104152
ENSMUSG00000037762	Slc16a9	0.169338	0.231867	0.170197	0.146628	0.103999	0.291346	0.234144	0.112789	0
ENSMUSG00000050541	Adra1b	0.075927	0.230507	0.124061	0.092641	0.129991	0.38658	0.161753	0.132566	0
ENSMUSG00000021403	Serpinb9b	1.61536	2.02273	2.40488	0.453281	0.655323	1.22204	2.36287	0.674959	1.32967
ENSMUSG00000070354	Evi2	0.458867	0	0.258822	0.035936	0.009527	0.408196	0.118599	0	0.042258
ENSMUSG00000036634	Mag	0.076148	0.106956	0.101132	0.038593	0.098247	0.12511	0	0.159911	0.031725
ENSMUSG00000032769	Trpa1	0.13916	0.094704	0.058598	0.146212	0.086351	0.313725	0.109361	0.163347	0.108325
ENSMUSG00000027398	Il1b	0.322684	0.178226	0.061306	0.1731	0.333393	0.676324	0.144076	0.286498	0.11347
ENSMUSG00000045658	Pid1	2.2296	2.62616	3.02998	2.53166	2.5787	11.0857	10.0458	11.0121	8.8342
ENSMUSG00000057123	Gja5	0.501613	0.754184	0.559599	1.00746	0.814051	1.35385	1.57727	1.53087	1.10256
ENSMUSG00000074639	Rdh16f2	0.205636	0.270606	0.064574	0.102154	0.073625	0.061212	0	0.597362	0.136894
ENSMUSG00000072596	Ear2	0.159675	0.360271	0	0.130974	0.115303	0.214854	0.271991	0.162493	0.160566
ENSMUSG00000041707	Tmem273	0.488434	0.278002	0.248188	0.363417	0.208995	0.427447	0.288082	0.714266	0.16739
ENSMUSG00000004709	Cd244a	0.080045	0.245534	0.110857	0.089715	0.057556	0.169219	0.080906	0.176743	0.035889
ENSMUSG00000022321	Cdh10	0.166726	0.235509	0.064466	0.041529	0.089372	0.12435	0.109219	0.137044	0.167049
ENSMUSG00000042246	Tmc7	1.70849	1.4165	2.18546	0.963019	1.33267	2.84379	2.59925	1.9336	2.4127
ENSMUSG00000036526	Card11	0.29897	0.486676	0.155657	0.284753	0.074013	0.95577	0.097836	0.308565	0.17555
ENSMUSG00000103711	Tstd1	0.669469	0.626317	0.600141	0.894925	0.382887	1.25843	1.65442	1.61537	1.093
ENSMUSG00000031286	Glt28d2	1.34565	1.49787	1.11181	0.878112	0.6056	2.18687	1.91254	2.35696	2.13966
ENSMUSG00000050578	Mmp13	0.761333	0.657582	0.257036	0.404596	0.324333	0.923693	0.461035	0.669483	0.744027
ENSMUSG00000075304	Sp5	0.165542	0.123438	0.059232	0.172791	0.117587	0.330293	0.203155	0.364162	0.301299
ENSMUSG00000020641	Rsad2	1.73372	1.25524	1.25053	1.15833	0.616325	2.57632	2.04792	5.52121	2.4791
ENSMUSG00000028378	Ptgr1	3.6005	2.5009	5.55319	4.96955	5.45877	36.5135	25.2033	43.7987	25.1671
ENSMUSG00000071113	Mboat4	0.187374	0.101078	0.04157	0.306853	0.317191	0.666174	0.654306	0.644044	0.229032
ENSMUSG00000003545	Fosb	0.308066	0.180968	0.439673	0.569278	0.444473	1.57765	0.29877	0.651391	0.607891
ENSMUSG00000038224	Serpinf2	0.626003	0.337974	0.529075	1.06882	0.267274	1.50926	1.17687	1.47177	0.410091
ENSMUSG00000015053	Gata2	0.61072	0.844418	1.15923	0.499195	0.445204	0.976454	1.00307	0.882871	0.661194
ENSMUSG00000049939	Lrrc4	2.24893	3.3631	1.07225	1.74832	1.48743	5.86799	2.43781	4.00356	5.61516
ENSMUSG00000008845	Cd163	0.250131	1.03178	0.603688	0.406589	0.259061	0.766947	0.523267	0.486478	0.348502
ENSMUSG00000042179	Pnliprp1	0.270701	0.301978	0.57905	0.219661	0.24311	0.405738	0.419613	0.704224	0.451412
ENSMUSG00000044313	Mab21l3	0.064299	0.210246	0.390876	0.052803	0.061067	0.048899	0.076393	0.094268	0.235611
ENSMUSG00000038963	Slco4a1	0.398635	0.388138	0.107248	0.704038	0.188344	0.664963	0.54127	0.996703	0.445985
ENSMUSG00000064036	Mro	1.03359	1.84461	0.96682	0.771439	1.2776	2.65938	1.81531	2.54757	1.93049
ENSMUSG00000021612	Slc6a18	0	0.052811	0.049569	0.210051	0.073694	0.313091	0.317637	0.093679	0.154042
ENSMUSG00000020656	Grhl1	0.322332	0.443387	0.350308	0.308821	0.225831	0.51277	0.403007	0.342144	0.544542
ENSMUSG00000027015	Cybrd1	1.37815	1.30803	1.38797	1.52913	2.09026	5.79878	4.67632	6.50945	5.3743
ENSMUSG00000024806	Mlana	0.538923	0.090632	0.224991	0.41628	0.360207	1.40967	0.722824	0.823783	0.295778
ENSMUSG00000044092	C130050O18Rik	0.098531	0.288441	0.224644	0.197595	0.393705	0.778299	0.332192	0.516367	0.129439
ENSMUSG00000112023	Lilr4b	0.217728	0.132569	0.020893	0.089672	0.037344	0.104119	0.073069	0.188599	0.060677
ENSMUSG00000030148	Clec4a2	0.559342	0.818558	0.396766	0.465136	0.532763	0.878506	0.982487	1.20354	0.510971
ENSMUSG00000061322	Dnaic1	0.909204	0.388118	0.679119	0.238606	0.286298	0.834066	0.444259	0.483404	0.239326
ENSMUSG00000068762	Gstm6	3.70467	3.01303	4.21818	3.45201	3.00922	15.5697	23.761	18.1094	19.2476
ENSMUSG00000019900	Rfx6	0.369427	0.258387	0.242047	0.20958	0.230342	0.452455	0.245895	0.220597	0.217916
ENSMUSG00000072849	Serpina1e	15.2772	11.897	14.5446	12.025	12.1242	151.191	83.7174	142.269	136.139
ENSMUSG00000027801	Tm4sf4	7.49315	4.13288	6.30338	4.59929	5.10569	32.7337	22.7573	31.6504	34.0599
ENSMUSG00000032066	Bco2	1.61959	1.72323	1.1325	1.8137	1.4347	4.82503	2.59017	3.73481	2.59308
ENSMUSG00000023070	Rgn	1.59814	0.764676	1.00025	1.70319	1.94999	3.67334	6.93507	5.80353	4.6118
ENSMUSG00000071001	Hrct1	0.739513	0.998776	1.17545	0.648718	0.660262	1.54812	1.53738	1.57641	1.20751
ENSMUSG00000034810	Scn7a	0.336454	0.521446	0.44871	0.365208	0.398376	0.669718	0.734607	0.538398	0.575288
ENSMUSG00000073490	Ifi207	0.544556	0.756723	0.874766	0.410528	0.459839	0.795641	0.617117	0.864764	0.578503
ENSMUSG00000026227	2810459M11Rik	1.4916	1.81793	1.99418	1.33699	1.36382	4.62084	3.37364	4.11169	4.00746
ENSMUSG00000041132	N4bp2l1	3.87184	5.52626	6.78798	4.00554	5.73084	30.0938	26.1201	21.4039	19.5067
ENSMUSG00000034883	Lrr1	1.06865	0.071543	0.787827	1.06276	0.213093	1.53957	0.927231	1.77273	0.763163
ENSMUSG00000046748	Tmem45a2	0	0	0	0.01001	0.018161	0.045615	0.015782	0.027747	0.015681
ENSMUSG00000048833	Slc39a9	5.09241	7.95468	7.71929	4.91728	6.98674	31.5274	23.3123	25.7001	25.902
ENSMUSG00000069265	Hist1h3a	0.51303	0.521031	0.226817	0.396127	0.081863	0.56733	0.185907	1.0312	0.162455
ENSMUSG00000024957	Kcnk4	0.045951	0	0	0.075414	0	0.199379	0	0.017014	0.096524
ENSMUSG00000023000	Dhh	0.049982	0.053588	0.12296	0.04451	0.040507	0.073016	0.22116	0	0.055634
ENSMUSG00000048450	Msx1	0.237138	0.107053	0.118215	0.192104	0.023138	0.180326	0.115563	0.302199	0.177605
ENSMUSG00000059708	Akap17b	0.988105	0.852229	1.22773	1.04569	0.876901	2.20187	2.18739	2.01685	2.03304
ENSMUSG00000025787	Tgm4	0.099263	0.09587	0.53216	0.047389	0.083245	0.470952	0.457808	0.532826	0.326985
ENSMUSG00000023387	Kcnk16	0.231772	0.017485	0.078264	0.132711	0.173577	0.273263	0.05491	0.378791	0.072429
ENSMUSG00000055184	Fam72a	0.118537	0.209186	0.080228	0.467975	0.209003	0.57461	0.577954	0.473122	0.301667
ENSMUSG00000028475	Spaar	0.246524	0.390472	0.401149	0.17205	0.222343	0.426392	0.29543	0.385532	0.289908
ENSMUSG00000029371	Cxcl5	0.243528	0.096239	0.091194	0.20836	0.046167	0.321893	0.041864	0.268183	0
ENSMUSG00000027399	Il1a	0.581917	0.412558	0.228538	0.683239	0.334506	1.53458	0.905796	0.825283	1.28482
ENSMUSG00000002228	Ppm1j	8.19772	5.44954	5.32095	6.25245	6.34566	28.3962	22.138	26.9757	25.4421
ENSMUSG00000112148	Lilrb4a	0.478003	0.712381	0.277142	0.373226	0.238625	0.357361	0.232752	0.632122	0.371157
ENSMUSG00000028427	Aqp7	2.06626	1.1521	2.49615	3.08641	2.90677	12.3983	12.588	13.3351	12.2547
ENSMUSG00000030087	Klf15	0.24072	0.994603	2.06503	0.500518	1.17164	2.3242	1.8867	0.95161	1.79053
ENSMUSG00000003617	Cp	0.830496	1.54331	0.735482	0.998675	0.7794	1.85458	1.39093	1.06145	0.994287
ENSMUSG00000101750	Olfr1392	0.163729	0.130681	0.019485	0.046253	0.042517	0.11438	0.047359	0.03471	0.057266
ENSMUSG00000053846	Lipg	0.144309	0.117552	0.149629	0.264021	0.378405	0.475586	0.41722	0.488542	0.230405
ENSMUSG00000049526	Tmem202	1.3096	1.05815	1.25697	1.06298	0.588066	3.37753	2.06728	1.37098	2.40256
ENSMUSG00000049130	C5ar1	0.523688	0.678181	0.444313	0.352397	0.539409	1.30293	0.052245	1.3642	0.719625
ENSMUSG00000030562	Nox4	2.98309	1.52835	0.399319	1.97355	1.02025	4.55459	5.49123	3.81248	6.47418
ENSMUSG00000095388	Gm10681	0.00478	0.009286	0.010301	0.005878	0.014147	0.024148	0.017808	0.010593	0.022735
ENSMUSG00000030472	Ceacam18	8.99706	11.5409	10.0824	5.8088	5.2009	32.301	26.3941	30.6254	37.3124
ENSMUSG00000038217	Tlcd2	5.69678	5.95657	6.48902	5.14011	5.45759	21.5956	12.5387	25.526	14.2761
ENSMUSG00000043029	Trpv3	0.231999	0.122628	0.157233	0.222095	0.308242	0.331662	0.467827	0.36401	0.477827
ENSMUSG00000036856	Wnt4	1.51536	1.33885	1.45015	1.1062	0.927616	3.84459	2.99317	2.8154	2.3184
ENSMUSG00000030878	Cdr2	12.0374	21.1775	24.6582	13.3266	11.0799	100.137	86.7083	83.1124	119.41
ENSMUSG00000101389	Ms4a4a	1.36462	2.42878	2.05885	1.9085	1.24949	4.66766	3.35351	4.73047	2.128
ENSMUSG00000029449	Rhof	7.07373	5.96079	7.51898	3.50482	2.09922	10.9012	6.56354	7.80779	12.1347
ENSMUSG00000022938	Fam3b	6.47441	8.90568	6.32443	3.91987	2.67619	10.6068	11.3833	6.86676	9.9315
ENSMUSG00000030877	Mfsd13b	0.226194	0.153619	0.13091	0.115155	0.127456	0.386541	0.113644	0.161138	0.080436
ENSMUSG00000049608	Gpr55	0.308331	0.373173	0.222291	0.208002	0.291553	0.588277	0.341406	0.552856	0.153691
ENSMUSG00000031264	Btk	0.290394	0.286004	0.063995	0.102502	0.274446	0.361837	0.215167	0.331743	0.147926
ENSMUSG00000020658	Efr3b	1.07572	0.84355	0.887795	1.58493	0.851794	2.9374	1.79137	2.37481	2.55909
ENSMUSG00000034701	Neurod1	0.815305	0.544972	0.633578	0.445848	0.56113	1.11975	0.841086	0.952913	0.450423
ENSMUSG00000035686	Thrsp	0.447192	0.915686	1.54706	0.921789	0.395893	2.02785	1.20147	0.611264	0.689663
ENSMUSG00000028167	Bdh2	1.58446	1.17443	1.68948	1.0713	1.79081	3.54945	2.33915	2.92477	2.40818
ENSMUSG00000032271	Nnmt	0.541901	0.474358	0.587012	0.183213	0.371376	0.490572	0.486604	0.475017	0.413649
ENSMUSG00000079507	H2-Q1	0.87139	6.36508	4.34952	7.09519	5.60427	29.9038	29.8617	33.1487	25.6112
ENSMUSG00000029816	Gpnmb	0.072059	0.161368	0.108412	0.164399	0.385722	0.268389	0.073599	0.940304	0.083251
ENSMUSG00000028600	Podn	2.44964	2.22012	1.70936	2.00671	2.26445	4.65582	3.47575	4.70228	2.55667
ENSMUSG00000042429	Adora1	1.01414	2.04324	2.02256	0.737591	1.1075	2.39679	1.57253	1.54573	1.3447
ENSMUSG00000029138	4930548H24Rik	0.097505	0.046674	0.064288	0.018829	0.031786	0.042472	0.042743	0.061851	0.04211
ENSMUSG00000072620	Slfn2	3.0356	5.4128	3.91671	3.93038	2.58887	12.737	13.4934	8.29412	6.7098
ENSMUSG00000032292	Nr2e3	2.86036	0.580175	0.716944	1.78621	1.39475	3.68043	3.24583	6.10987	5.81549
ENSMUSG00000003849	Nqo1	5.27022	3.34784	8.71295	5.19116	6.07038	21.232	29.7781	24.1695	39.9189
ENSMUSG00000045664	Cdc42ep2	2.97614	2.19865	2.33396	1.91016	2.27324	5.81168	4.33168	6.16306	5.16525
ENSMUSG00000027579	Srms	0.175059	0.040082	0.317686	0.073605	0.307334	0.29484	0.117031	0.316484	0.26895
ENSMUSG00000046207	Pik3r6	0.451977	0.360612	0.370827	0.532234	0.313759	0.767267	0.606755	0.65758	0.431156
ENSMUSG00000043789	Vwce	1.32023	1.66475	1.17006	1.89409	1.98812	3.64408	3.70795	6.42702	4.39304
ENSMUSG00000039521	Foxp3	0.020047	0.057173	0.01107	0.012449	0.017575	0.088121	0.010119	0.011069	0.168807
ENSMUSG00000063767	S100a7a	0.119501	0	0.129086	0.036785	0.068136	0.116916	0	0.066457	0.263441
ENSMUSG00000091345	Col6a5	1.46793	1.78495	0.768362	1.2993	1.14076	2.55388	1.31145	1.49272	0.930301
ENSMUSG00000097789	Gm2115	0.243566	0.370626	0.337037	0.311089	0.235031	0.48665	0.343091	0.500268	0.609554
ENSMUSG00000047517	Dmbt1	25.4498	53.7163	50.3081	27.9096	20.5267	233.413	198.995	170.109	129.619
ENSMUSG00000060703	Cd302	3.96255	6.38376	3.91668	5.40518	4.3406	17.7607	12.5567	16.6851	14.2556
ENSMUSG00000021928	Ebpl	1.04714	0.892489	1.15569	1.17992	0.915818	2.64804	2.67264	2.83225	2.49985
ENSMUSG00000026068	Il18rap	0.694232	0.433642	0.372594	0.253756	0.17312	0.430687	0.35115	0.25067	0.267022
ENSMUSG00000031972	Acta1	0.26173	0.442468	0.529024	0.222646	0.557191	0.652683	0.836413	0.556163	0.593885
